# Supplementary material for: Deep sequencing-based analysis of the anaerobic stimulon in Neisseria gonorrhoeae
Source: BMC Genomics. 2011 Jan 20;12:51. doi: 10.1186/1471-2164-12-51 (PMC3032703; doi:10.1186/1471-2164-12-51)
Supplement: Additional file 1 — Supplementary Table S1 (.xls): 50 bp SOLiD RNA sequence reads mapped to the annotated FA1090 genome. This table contains all of SOLiD sequence reads that were mapped to the gonococcal FA0190 genome in our 2 biological replicates, and also contains values normalized to RPKM. [file 1471-2164-12-51-S1.XLSX]

## Sheet: analysis
Supplementary Table S1: 50bp SOLiD RNA sequence reads mapped to the annotated FA1090 genome
							+O2 -1		-O2 -1		+O2 -2		-O2 -2
Seqname	Source	Feature	Start	Stop	Strand	Locus Taga	No. of Countb	RPKM*	No. of Count	RPKM	No. of Count	RPKM	No. of Count	RPKM
NC_002946.2	RefSeq	exon	159	1715	+	NGO0001	926	211.61	1047	233.62	822	224	563	191.36
NC_002946.2	RefSeq	exon	1795	2898	+	NGO0002	1753	564.97	1177	370.38	1505	578.39	665	318.78
NC_002946.2	RefSeq	exon	3047	5104	-	NGO0003	17	2.94	19	3.21	18	3.71	15	3.86			* RPKM: Reads Per Kilobase of coding sequence, per Million mapped reads
NC_002946.2	RefSeq	exon	5273	5716	-	NGO0004	20	16.03	9	7.04	6	5.73	9	10.73			RPKM = (109 * ExonreadCount)/(Totalreadcount * Exonlength)
NC_002946.2	RefSeq	exon	6500	9136	+	NGO0006	2100	283.35	1599	210.66	1747	281.09	549	110.18
NC_002946.2	RefSeq	exon	9365	10294	+	NGO0007	116	44.38	116	43.33	92	41.97	67	38.13
NC_002946.2	RefSeq	exon	10394	11071	+	NGO0008	27	14.17	57	29.21	19	11.89	30	23.42
NC_002946.2	RefSeq	exon	11091	11546	+	NGO0009	291	227.06	405	308.56	163	151.66	219	254.17
NC_002946.2	RefSeq	exon	12107	12307	-	NGO0010	29	51.33	150	259.26	29	61.22	168	442.34
NC_002946.2	RefSeq	exon	12417	12728	-	NGO0011	148	168.78	483	537.82	179	243.42	433	734.47
NC_002946.2	RefSeq	exon	13341	13625	+	NGO0015	1	1.25	1	1.22	0	0	0	0
NC_002946.2	RefSeq	exon	14081	14431	-	NGO0016	963	976.18	1108	1096.67	497	600.77	571	860.94
NC_002946.2	RefSeq	exon	14438	15211	-	NGO0017	1036	476.24	1146	514.39	759	416.06	914	624.95
NC_002946.2	RefSeq	exon	15370	15897	+	NGO0018	176	118.6	390	256.61	189	151.87	248	248.58
NC_002946.2	RefSeq	exon	16000	16656	+	NGO0019	371	200.92	747	395	355	229.26	689	555
NC_002946.2	RefSeq	exon	16737	17060	+	NGO0020	34	37.34	45	48.25	21	27.5	18	29.4
NC_002946.2	RefSeq	exon	17323	19500	-	NGO0021	1	0.16	0	0	1	0.19	2	0.49
NC_002946.2	RefSeq	exon	19763	20086	-	NGO0022	3	3.29	2	2.14	7	9.17	8	13.07
NC_002946.2	RefSeq	exon	20119	21090	-	NGO0023	5	1.83	2	0.71	4	1.75	1	0.54
NC_002946.2	RefSeq	exon	21087	21251	-	NGO0024	0	0	0	0	0	0	0	0
NC_002946.2	RefSeq	exon	21326	22282	+	NGO0025	9	3.35	0	0	4	1.77	5	2.77
NC_002946.2	RefSeq	exon	22395	24410	-	NGO0026	377	66.54	349	60.14	281	59.14	141	37.01
NC_002946.2	RefSeq	exon	24506	25816	-	NGO0027	223	60.52	161	42.66	155	50.16	94	37.95
NC_002946.2	RefSeq	exon	25813	26241	-	NGO0028	34	28.2	29	23.48	20	19.78	20	24.67
NC_002946.2	RefSeq	exon	26309	26950	-	NGO0029	257	142.43	267	144.48	216	142.75	331	272.86
NC_002946.2	RefSeq	exon	27012	27749	-	NGO0030	227	109.44	137	64.49	152	87.39	89	63.82
NC_002946.2	RefSeq	exon	27743	28183	-	NGO0031	44	35.5	17	13.39	34	32.71	18	21.6
NC_002946.2	RefSeq	exon	28180	28857	-	NGO0032	164	86.06	147	75.32	114	71.34	115	89.77
NC_002946.2	RefSeq	exon	28996	29853	-	NGO0033	24	9.95	86	34.82	24	11.87	80	49.35
NC_002946.2	RefSeq	exon	29992	31056	-	NGO0034	1327	443.34	1675	546.4	1044	415.92	1093	543.14
NC_002946.2	RefSeq	exon	31250	32167	+	NGO0035	88	34.11	146	55.25	91	42.06	98	56.5
NC_002946.2	RefSeq	exon	32252	34165	+	NGO0036	1071	199.09	1201	217.99	780	172.91	814	225.07
NC_002946.2	RefSeq	exon	34412	35740	-	NGO0037	124	33.2	128	33.46	108	34.48	20	7.96
NC_002946.2	RefSeq	exon	36107	36460	+	NGO0039	95	95.48	110	107.95	67	80.3	104	155.48
NC_002946.2	RefSeq	exon	36524	37804	+	NGO0040	616	171.1	1178	319.48	629	208.33	796	328.86
NC_002946.2	RefSeq	exon	39110	39673	-	NGO0042	47	29.65	34	20.94	28	21.06	9	8.45
NC_002946.2	RefSeq	exon	39691	40578	-	NGO0043	77	30.85	39	15.26	43	20.55	10	5.96
NC_002946.2	RefSeq	exon	40682	42043	-	NGO0044	680	177.64	336	85.71	616	191.89	120	46.63
NC_002946.2	RefSeq	exon	42157	42618	-	NGO0045	185	142.48	161	121.07	176	161.63	51	58.42
NC_002946.2	RefSeq	exon	42600	42857	-	NGO0046	47	64.82	101	136	55	90.45	53	108.72
NC_002946.2	RefSeq	exon	42974	44014	+	NGO0047	387	132.27	579	193.23	334	136.13	429	218.1
NC_002946.2	RefSeq	exon	44215	47430	-	NGO0048	2757	305.02	2686	290.16	2315	305.42	985	162.09
NC_002946.2	RefSeq	exon	47441	47974	-	NGO0049	1121	746.92	1749	1137.87	682	541.88	559	554
NC_002946.2	RefSeq	exon	49539	49928	-	NGO0050	174	158.74	251	223.59	75	81.59	91	123.49
NC_002946.2	RefSeq	exon	50524	51657	-	NGO0053	338	106.05	793	242.94	372	139.18	421	196.48
NC_002946.2	RefSeq	exon	51927	52244	+	NGO0054	0	0	0	0	2	2.67	0	0
NC_002946.2	RefSeq	exon	52527	55670	-	NGO0055	1921	217.4	2189	241.88	1699	229.28	1225	206.2
NC_002946.2	RefSeq	exon	57122	58201	-	NGO0056	197	64.9	282	90.71	238	93.5	174	85.26
NC_002946.2	RefSeq	exon	58575	59084	+	NGO0057	205	143.02	178	121.25	95	79.03	24	24.9
NC_002946.2	RefSeq	exon	59488	59865	+	NGO0058	1273	1198.25	5252	4827.01	1272	1427.75	3741	5237.66
NC_002946.2	RefSeq	exon	59981	60481	+	NGO0059	277	196.72	559	387.63	165	139.73	361	381.34
NC_002946.2	RefSeq	exon	60497	61192	+	NGO0060	347	177.39	541	270.04	220	134.11	288	218.99
NC_002946.2	RefSeq	exon	61831	63507	+	NGO0062	1264	268.18	1288	266.83	1332	337	820	258.77
NC_002946.2	RefSeq	exon	63621	64712	+	NGO0063	861	280.54	810	257.7	736	285.96	379	183.68
NC_002946.2	RefSeq	exon	64750	64989	+	NGO0064	65	96.36	37	53.56	49	86.62	24	52.92
NC_002946.2	RefSeq	exon	64986	66860	+	NGO0065	128	24.29	110	20.38	78	17.65	21	5.93
NC_002946.2	RefSeq	exon	66922	68217	+	NGO0066	575	157.86	380	101.86	512	167.62	102	41.65
NC_002946.2	RefSeq	exon	70214	71173	+	NGO0068	172	63.75	149	53.92	155	68.5	69	38.04
NC_002946.2	RefSeq	exon	71315	74104	+	NGO0069	2067	263.6	1371	170.72	2097	318.9	651	123.49
NC_002946.2	RefSeq	exon	74783	75580	-	NGO0070	0	0	0	0	0	0	0	0
NC_002946.2	RefSeq	exon	76565	77059	+	NGO0071	274	196.95	288	202.13	166	142.29	111	118.67
NC_002946.2	RefSeq	exon	77089	78057	+	NGO0072	444	163.03	531	190.38	390	170.76	172	93.94
NC_002946.2	RefSeq	exon	78813	79472	-	NGO0073	19	10.24	22	11.58	19	12.21	13	10.42
NC_002946.2	RefSeq	exon	80406	80726	+	NGO0076	18	19.95	35	37.88	22	29.08	33	54.41
NC_002946.2	RefSeq	exon	80714	81337	+	NGO0077	4	2.28	3	1.67	1	0.68	3	2.54
NC_002946.2	RefSeq	exon	81989	85423	-	NGO0078	778	80.59	1112	112.47	671	82.88	647	99.68
NC_002946.2	RefSeq	exon	85956	86189	+	NGO0079	356	541.31	481	714.13	207	375.33	426	963.46
NC_002946.2	RefSeq	exon	86167	86370	+	NGO0080	97	169.18	219	372.96	47	97.75	131	339.85
NC_002946.2	RefSeq	exon	86665	87501	+	NGO0081	49	20.83	65	26.98	35	17.74	36	22.76
NC_002946.2	RefSeq	exon	87553	88845	-	NGO0082	2	0.55	0	0	1	0.33	3	1.23
NC_002946.2	RefSeq	exon	88901	90811	-	NGO0083	26	4.84	44	8	32	7.1	20	5.54
NC_002946.2	RefSeq	exon	90859	92034	-	NGO0084	161	48.71	188	55.54	142	51.23	188	84.6
NC_002946.2	RefSeq	exon	92165	93406	-	NGO0085	108	30.94	95	26.57	96	32.79	64	27.27
NC_002946.2	RefSeq	exon	93399	94565	-	NGO0086	100	30.49	85	25.3	82	29.81	56	25.4
NC_002946.2	RefSeq	exon	94579	95643	-	NGO0087	174	58.13	99	32.29	114	45.42	68	33.79
NC_002946.2	RefSeq	exon	95640	97061	-	NGO0088	221	55.3	381	93.08	170	50.72	310	115.37
NC_002946.2	RefSeq	exon	97256	98365	-	NGO0089	90	28.85	91	28.48	95	36.31	40	19.07
NC_002946.2	RefSeq	exon	98397	98849	-	NGO0090	48	37.7	63	48.32	48	44.96	28	32.71
NC_002946.2	RefSeq	exon	98878	99720	-	NGO0091	99	41.78	116	47.81	94	47.31	76	47.71
NC_002946.2	RefSeq	exon	100459	101538	-	NGO0092	161	53.04	173	55.65	144	56.57	97	47.53
NC_002946.2	RefSeq	exon	101618	102130	-	NGO0093	33	22.89	82	55.53	37	30.6	44	45.39
NC_002946.2	RefSeq	exon	103398	105569	-	NGO0094	8501	1392.59	3746	599.17	8700	1699.48	2339	569.92
NC_002946.2	RefSeq	exon	105588	106133	-	NGO0095	1350	879.74	546	347.41	1164	904.52	354	343.12
NC_002946.2	RefSeq	exon	106151	106798	-	NGO0096	1130	620.46	604	323.82	1211	792.91	326	266.25
NC_002946.2	RefSeq	exon	106799	107398	-	NGO0097	1963	1164.07	1136	657.77	1987	1405.09	851	750.62
NC_002946.2	RefSeq	exon	107401	108516	-	NGO0098	5447	1736.62	3918	1219.68	5858	2227.11	2426	1150.45
NC_002946.2	RefSeq	exon	108668	111064	+	NGO0099	1595	236.76	3044	441.19	1424	252.06	1343	296.52
NC_002946.2	RefSeq	exon	111184	111819	-	NGO0100	174	97.34	124	67.73	110	73.38	73	60.74
NC_002946.2	RefSeq	exon	112020	112643	+	NGO0101	1250	712.75	1479	823.43	1458	991.36	1363	1155.99
NC_002946.2	RefSeq	exon	112858	114873	+	NGO0102	871	153.72	981	169.05	673	141.64	358	93.98
NC_002946.2	RefSeq	exon	114866	116053	+	NGO0103	364	109.02	429	125.45	313	111.79	163	72.61
NC_002946.2	RefSeq	exon	116169	117233	+	NGO0104	423	141.32	500	163.1	247	98.4	244	121.25
NC_002946.2	RefSeq	exon	117278	118171	-	NGO0105	125	49.75	334	129.79	136	64.54	220	130.23
NC_002946.2	RefSeq	exon	118517	119686	+	NGO0106	616	187.33	593	176.08	544	197.27	290	131.18
NC_002946.2	RefSeq	exon	119751	121160	-	NGO0107	484	122.13	596	146.85	392	117.96	283	106.22
NC_002946.2	RefSeq	exon	121405	121890	+	NGO0108	10775	7888.47	2796	1998.69	10969	9576.07	1463	1593.12
NC_002946.2	RefSeq	exon	121880	122068	+	NGO0109	711	1338.5	298	547.77	856	1921.62	160	448.02
NC_002946.2	RefSeq	exon	122259	123572	+	NGO0110	57	15.43	53	14.01	50	16.14	23	9.26
NC_002946.2	RefSeq	exon	124550	125800	+	NGO0112	74	21.05	71	19.72	60	20.35	59	24.96
NC_002946.2	RefSeq	exon	125835	127328	-	NGO0113	431	102.65	628	146.03	380	107.92	377	133.55
NC_002946.2	RefSeq	exon	127547	127804	+	NGO0114	1231	1697.66	4216	5677.09	1037	1705.36	5462	11204
NC_002946.2	RefSeq	exon	127801	128310	-	NGO0115	3	2.09	4	2.72	2	1.66	7	7.26
NC_002946.2	RefSeq	exon	127825	128268	+	NGO0116	1316	1054.59	2032	1589.96	1288	1230.81	1621	1932.15
NC_002946.2	RefSeq	exon	128354	130396	+	NGO0117	236	41.1	286	48.63	168	34.89	187	48.44
NC_002946.2	RefSeq	exon	130990	132033	-	NGO0118	115	39.19	180	59.9	110	44.7	116	58.8
NC_002946.2	RefSeq	exon	132030	132323	-	NGO0119	8	9.68	44	51.99	11	15.87	45	81
NC_002946.2	RefSeq	exon	132347	132475	+	NGO0120	1	2.76	2	5.39	3	9.87	3	12.31
NC_002946.2	RefSeq	exon	132575	133729	+	NGO0121	70	21.56	103	30.98	79	29.02	82	37.57
NC_002946.2	RefSeq	exon	133904	134311	+	NGO0122	996	868.58	795	676.94	684	711.3	475	616.13
NC_002946.2	RefSeq	exon	134372	135646	+	NGO0123	183	51.07	131	35.69	129	42.93	47	19.51
NC_002946.2	RefSeq	exon	135831	136178	+	NGO0124	206	210.62	116	115.8	267	325.53	59	89.73
NC_002946.2	RefSeq	exon	136192	136407	+	NGO0125	140	230.61	67	107.76	110	216.07	35	85.75
NC_002946.2	RefSeq	exon	137771	138997	-	NGO0127	291	84.38	515	145.82	278	96.13	261	112.57
NC_002946.2	RefSeq	exon	139096	139476	+	NGO0128	76	70.97	97	88.45	78	86.86	70	97.23
NC_002946.2	RefSeq	exon	139485	140159	+	NGO0129	521	274.63	430	221.31	538	338.17	191	149.75
NC_002946.2	RefSeq	exon	140187	140702	+	NGO0130	170	117.22	135	90.89	157	129.09	55	56.41
NC_002946.2	RefSeq	exon	140790	141212	+	NGO0131	98	82.43	91	74.74	86	86.26	52	65.06
NC_002946.2	RefSeq	exon	141478	142485	+	NGO0132	194	68.48	109	37.57	132	55.56	48	25.2
NC_002946.2	RefSeq	exon	142700	142903	+	NGO0133	5	8.72	1	1.7	1	2.08	0	0
NC_002946.2	RefSeq	exon	142978	144063	-	NGO0135	43	14.09	43	13.76	30	11.72	8	3.9
NC_002946.2	RefSeq	exon	144120	145640	-	NGO0136	184	43.04	239	54.59	167	46.58	81	28.18
NC_002946.2	RefSeq	exon	145668	145817	+	NGO0137	1	2.37	2	4.63	0	0	1	3.53
NC_002946.2	RefSeq	exon	145843	147342	-	NGO0138	521	123.58	655	151.7	580	164.06	249	87.85
NC_002946.2	RefSeq	exon	147480	148109	-	NGO0139	121	68.34	156	86.03	86	57.92	44	36.96
NC_002946.2	RefSeq	exon	148156	148692	-	NGO0140	11	7.29	16	10.35	11	8.69	15	14.78
NC_002946.2	RefSeq	exon	148719	148865	+	NGO0141	5	12.1	4	9.45	4	11.55	1	3.6
NC_002946.2	RefSeq	exon	148948	150228	+	NGO0142	5380	1494.32	1760	477.32	6263	2074.39	1153	476.34
NC_002946.2	RefSeq	exon	150518	151897	+	NGO0143	967	249.32	354	89.12	805	247.5	196	75.17
NC_002946.2	RefSeq	exon	152040	152864	-	NGO0144	155	66.85	145	61.06	150	77.14	81	51.96
NC_002946.2	RefSeq	exon	152866	153501	-	NGO0145	80	44.76	173	94.5	72	48.03	141	117.33
NC_002946.2	RefSeq	exon	153500	154435	+	NGO0146	418	158.9	406	150.69	295	133.72	178	100.64
NC_002946.2	RefSeq	exon	156345	157430	-	NGO0147	105	34.4	151	48.31	92	35.94	103	50.19
NC_002946.2	RefSeq	exon	157367	157582	-	NGO0148	45	74.13	85	136.71	62	121.79	92	225.41
NC_002946.2	RefSeq	exon	157762	159135	-	NGO0149	213	55.16	164	41.47	164	50.64	65	25.04
NC_002946.2	RefSeq	exon	159159	159347	-	NGO0150	3	5.65	4	7.35	2	4.49	0	0
NC_002946.2	RefSeq	exon	159349	160353	+	NGO0151	376	133.12	470	162.47	249	105.12	184	96.89
NC_002946.2	RefSeq	exon	160452	160781	+	NGO0152	90	97.04	114	120.02	51	65.57	28	44.9
NC_002946.2	RefSeq	exon	160784	161320	+	NGO0153	94	62.28	118	76.34	65	51.36	35	34.49
NC_002946.2	RefSeq	exon	161371	162240	+	NGO0154	199	81.39	224	89.45	95	46.33	64	38.93
NC_002946.2	RefSeq	exon	162894	163028	+	NGO0155	2228	5872.09	801	2061.31	1282	4029.13	411	1611.2
NC_002946.2	RefSeq	exon	163144	163938	+	NGO0156	829	371.02	634	277.06	853	455.24	513	341.5
NC_002946.2	RefSeq	exon	164163	166766	+	NGO0158	1381	188.7	657	87.65	1264	205.95	545	110.76
NC_002946.2	RefSeq	exon	167614	167805	-	NGO0160	18	33.36	25	45.24	10	22.1	10	27.56
NC_002946.2	RefSeq	exon	167838	168305	-	NGO0161	89	67.66	99	73.49	44	39.89	71	80.29
NC_002946.2	RefSeq	exon	168362	168742	-	NGO0162	46	42.96	72	65.65	40	44.54	64	88.9
NC_002946.2	RefSeq	exon	168745	169122	-	NGO0163	65	61.18	112	102.94	49	55	132	184.81
NC_002946.2	RefSeq	exon	169180	169545	-	NGO0164	90	87.49	168	159.47	71	82.31	163	235.69
NC_002946.2	RefSeq	exon	169527	170066	-	NGO0165	17	11.2	56	36.03	12	9.43	57	55.86
NC_002946.2	RefSeq	exon	170109	170975	-	NGO0166	1	0.41	3	1.2	1	0.49	4	2.44
NC_002946.2	RefSeq	exon	171011	171226	+	NGO0167	4	6.59	3	4.83	2	3.93	1	2.45
NC_002946.2	RefSeq	exon	171195	172121	-	NGO0168	255	97.88	254	95.19	210	96.12	230	131.31
NC_002946.2	RefSeq	exon	172198	173025	-	NGO0169	46	19.77	44	18.46	26	13.32	29	18.54
NC_002946.2	RefSeq	exon	173108	173863	-	NGO0170	123	57.89	251	115.34	120	67.35	208	145.61
NC_002946.2	RefSeq	exon	174154	174519	-	NGO0171	1715	1667.23	1530	1452.3	1297	1503.54	245	354.26
NC_002946.2	RefSeq	exon	174534	175283	-	NGO0172	1777	843.02	1948	902.35	1465	828.77	426	300.6
NC_002946.2	RefSeq	exon	175283	175792	-	NGO0173	3854	2688.77	3682	2508.18	3208	2668.83	1080	1120.71
NC_002946.2	RefSeq	exon	175808	176053	-	NGO0174	1183	1711.04	1099	1552.06	1078	1859.26	290	623.88
NC_002946.2	RefSeq	exon	178639	180045	-	NGO0176	167	42.23	196	48.4	150	45.23	90	33.85
NC_002946.2	RefSeq	exon	180058	180735	-	NGO0177	362	189.97	911	466.8	516	322.91	347	270.86
NC_002946.2	RefSeq	exon	180925	182739	-	NGO0178	72	14.11	39	7.47	73	17.06	20	5.83
NC_002946.2	RefSeq	exon	182729	183082	-	NGO0179	7	7.04	6	5.89	3	3.6	1	1.49
NC_002946.2	RefSeq	exon	183091	183738	-	NGO0180	56	30.75	56	30.02	42	27.5	18	14.7
NC_002946.2	RefSeq	exon	183743	184513	-	NGO0181	106	48.92	102	45.96	92	50.63	34	23.34
NC_002946.2	RefSeq	exon	184526	185212	-	NGO0182	599	310.23	603	304.93	477	294.59	355	273.47
NC_002946.2	RefSeq	exon	185216	185419	-	NGO0183	861	1501.7	597	1016.69	517	1075.27	375	972.84
NC_002946.2	RefSeq	exon	185466	185789	-	NGO0184	119	130.68	133	142.61	123	161.07	82	133.94
NC_002946.2	RefSeq	exon	185863	186186	-	NGO0185	146	160.33	172	184.43	105	137.5	131	213.98
NC_002946.2	RefSeq	exon	186327	187391	-	NGO0186	10411	3478.2	10486	3420.63	12575	5009.74	8168	4058.89
NC_002946.2	RefSeq	exon	188256	189374	-	NGO0187	19	6.04	80	24.84	19	7.2	62	29.32
NC_002946.2	RefSeq	exon	189505	189771	+	NGO0188	1198	1596.46	1868	2430.59	896	1423.81	1126	2231.87
NC_002946.2	RefSeq	exon	189979	191835	+	NGO0189	3225	617.92	2782	520.46	2911	665.1	1062	302.66
NC_002946.2	RefSeq	exon	191839	192774	+	NGO0190	1221	464.14	974	361.52	1163	527.18	363	205.24
NC_002946.2	RefSeq	exon	192979	193248	+	NGO0191	1322	1742.12	1835	2361.12	869	1365.57	391	766.4
NC_002946.2	RefSeq	exon	193358	194650	+	NGO0192	1062	292.24	1178	316.51	798	261.86	437	178.86
NC_002946.2	RefSeq	exon	194984	195949	+	NGO0195	873	321.55	637	229.09	771	338.64	207	113.41
NC_002946.2	RefSeq	exon	195949	196836	+	NGO0196	677	271.26	460	179.97	561	268.04	143	85.22
NC_002946.2	RefSeq	exon	196858	198258	+	NGO0197	302	76.7	191	47.36	243	73.59	105	39.66
NC_002946.2	RefSeq	exon	198352	199818	-	NGO0198	3005	728.83	842	199.4	2977	861	443	159.81
NC_002946.2	RefSeq	exon	200272	201531	-	NGO0199	316	89.23	293	80.79	223	75.09	70	29.4
NC_002946.2	RefSeq	exon	201752	204136	-	NGO0200	4910	732.5	3974	578.87	5225	929.51	2570	570.28
NC_002946.2	RefSeq	exon	204491	205144	+	NGO0201	0	0	2	1.06	1	0.65	1	0.81
NC_002946.2	RefSeq	exon	205270	206091	+	NGO0202	817	353.64	355	150.04	586	302.47	160	103.01
NC_002946.2	RefSeq	exon	206177	206887	-	NGO0203	24	12.01	13	6.35	11	6.56	8	5.95
NC_002946.2	RefSeq	exon	206877	207704	-	NGO0204	132	56.72	317	133.01	147	75.33	212	135.5
NC_002946.2	RefSeq	exon	208087	208710	+	NGO0205	51	29.08	120	66.81	51	34.68	72	61.06
NC_002946.2	RefSeq	exon	208983	210119	+	NGO0206	463	144.89	321	98.08	396	147.77	159	74.01
NC_002946.2	RefSeq	exon	210214	211197	+	NGO0207	1219	440.78	1182	417.32	676	291.48	655	352.28
NC_002946.2	RefSeq	exon	211238	211768	+	NGO0208	785	526	356	232.92	832	664.79	226	225.25
NC_002946.2	RefSeq	exon	211936	213531	-	NGO0209	259	57.74	256	55.73	225	59.81	60	19.9
NC_002946.2	RefSeq	exon	213638	214033	-	NGO0210	104	93.44	54	47.37	68	72.86	28	37.42
NC_002946.2	RefSeq	exon	214064	214831	-	NGO0211	137	63.47	63	28.5	108	59.66	36	24.81
NC_002946.2	RefSeq	exon	214844	215581	-	NGO0212	223	107.51	119	56.02	270	155.23	62	44.46
NC_002946.2	RefSeq	exon	215614	216252	-	NGO0213	128	71.27	110	59.8	152	100.93	126	104.35
NC_002946.2	RefSeq	exon	216382	217884	-	NGO0214	1888	446.95	1050	242.7	1848	521.67	597	210.21
NC_002946.2	RefSeq	exon	218069	219127	-	NGO0215	363	121.96	128	41.99	209	83.73	74	36.98
NC_002946.2	RefSeq	exon	219148	220677	-	NGO0216	165	38.37	140	31.79	148	41.04	93	32.17
NC_002946.2	RefSeq	exon	220733	221728	-	NGO0217	1840	657.31	401	139.87	1618	689.25	230	122.21
NC_002946.2	RefSeq	exon	222119	222460	-	NGO0218	49	50.98	27	27.43	32	39.7	10	15.47
NC_002946.2	RefSeq	exon	222518	223894	-	NGO0219	708	182.94	331	83.51	615	189.5	161	61.88
NC_002946.2	RefSeq	exon	223913	224782	-	NGO0220	179	73.21	130	51.91	161	78.52	73	44.41
NC_002946.2	RefSeq	exon	224810	225409	-	NGO0221	92	54.56	114	66.01	83	58.69	70	61.74
NC_002946.2	RefSeq	exon	225402	225635	-	NGO0222	21	31.93	27	40.09	19	34.45	10	22.62
NC_002946.2	RefSeq	exon	225743	226276	-	NGO0223	1260	839.54	1124	731.26	1137	903.39	430	426.16
NC_002946.2	RefSeq	exon	226378	226836	-	NGO0224	61	47.29	49	37.09	40	36.97	10	11.53
NC_002946.2	RefSeq	exon	227386	229272	+	NGO0225	2170	409.17	3242	596.88	1463	328.95	1665	466.96
NC_002946.2	RefSeq	exon	229300	229722	+	NGO0226	3624	3048.31	5222	4288.86	2893	2901.78	4405	5511.21
NC_002946.2	RefSeq	exon	230200	230445	+	NGO0227	617	892.4	530	748.49	455	784.75	218	468.99
NC_002946.2	RefSeq	exon	230448	230834	+	NGO0228	233	214.22	129	115.8	154	168.84	79	108.03
NC_002946.2	RefSeq	exon	231055	231444	+	NGO0229	2879	2626.57	2183	1944.62	1936	2106.19	1005	1363.78
NC_002946.2	RefSeq	exon	231484	232941	-	NGO0230	75	18.3	71	16.92	82	23.86	20	7.26
NC_002946.2	RefSeq	exon	232956	233786	-	NGO0231	102	43.67	107	44.73	56	28.59	33	21.02
NC_002946.2	RefSeq	exon	233863	234252	-	NGO0232	65	59.3	87	77.5	57	62.01	48	65.14
NC_002946.2	RefSeq	exon	234399	234926	-	NGO0233	312	210.25	103	67.77	251	201.7	55	55.13
NC_002946.2	RefSeq	exon	235369	236544	-	NGO0234	46	13.92	29	8.57	26	9.38	11	4.95
NC_002946.2	RefSeq	exon	236601	239072	-	NGO0235	212	30.51	214	30.08	173	29.69	72	15.41
NC_002946.2	RefSeq	exon	239206	240492	-	NGO0236	687	189.93	1038	280.2	825	271.98	630	259.06
NC_002946.2	RefSeq	exon	240686	241258	-	NGO0237	107	66.44	229	138.84	125	92.56	259	239.21
NC_002946.2	RefSeq	exon	241342	242289	+	NGO0238	313	117.48	640	234.54	257	115.02	437	243.96
NC_002946.2	RefSeq	exon	242398	243018	+	NGO0239	195	111.73	160	89.51	117	79.94	51	43.46
NC_002946.2	RefSeq	exon	243240	244520	+	NGO0240	1938	538.29	1371	371.82	2336	773.71	793	327.62
NC_002946.2	RefSeq	exon	244633	244836	+	NGO0241	25	43.6	28	47.68	21	43.68	12	31.13
NC_002946.2	RefSeq	exon	244922	245953	+	NGO0242	242	83.43	287	96.62	202	83.05	182	93.33
NC_002946.2	RefSeq	exon	246159	246692	+	NGO0243	212	141.26	441	286.91	199	158.11	266	263.62
NC_002946.2	RefSeq	exon	246914	247096	+	NGO0244	131	254.7	143	271.48	91	210.98	63	182.19
NC_002946.2	RefSeq	exon	247093	247854	+	NGO0245	259	120.94	295	134.5	209	116.37	149	103.48
NC_002946.2	RefSeq	exon	247877	248173	+	NGO0246	99	118.6	131	153.24	78	111.43	55	98
NC_002946.2	RefSeq	exon	248228	248392	+	NGO0247	49	105.66	37	77.9	29	74.57	15	48.11
NC_002946.2	RefSeq	exon	248915	249700	+	NGO0248	1356	613.83	1620	716.04	1222	659.64	1294	871.27
NC_002946.2	RefSeq	exon	249737	250609	+	NGO0249	1116	454.84	1297	516.14	1102	535.58	1013	614.1
NC_002946.2	RefSeq	exon	250669	251280	-	NGO0250	150	87.21	183	103.88	155	107.46	162	140.09
NC_002946.2	RefSeq	exon	251643	252029	+	NGO0252	278	255.59	611	548.5	188	206.11	509	696.06
NC_002946.2	RefSeq	exon	252030	252623	-	NGO0253	0	0	0	0	0	0	0	0
NC_002946.2	RefSeq	exon	253334	254368	+	NGO0255	33	11.34	44	14.77	25	10.25	20	10.23
NC_002946.2	RefSeq	exon	254447	254872	-	NGO0256	66	55.12	60	48.93	63	62.75	28	34.78
NC_002946.2	RefSeq	exon	254950	255426	-	NGO0257	236	176.04	171	124.54	171	152.1	77	85.43
NC_002946.2	RefSeq	exon	255473	255796	-	NGO0258	36	39.53	106	113.66	34	44.52	63	102.91
NC_002946.2	RefSeq	exon	255967	256686	+	NGO0259	509	251.53	335	161.64	234	137.89	61	44.84
NC_002946.2	RefSeq	exon	256721	257656	+	NGO0260	616	234.16	528	195.98	376	170.44	82	46.36
NC_002946.2	RefSeq	exon	260589	261215	-	NGO0261	51	28.94	25	13.85	51	34.51	5	4.22
NC_002946.2	RefSeq	exon	261274	261765	-	NGO0262	122	88.23	34	24.01	79	68.13	12	12.91
NC_002946.2	RefSeq	exon	261865	263409	-	NGO0263	1340	308.59	1656	372.37	1635	449	1101	377.14
NC_002946.2	RefSeq	exon	263603	264100	-	NGO0264	184	131.46	150	104.64	136	115.87	54	57.39
NC_002946.2	RefSeq	exon	264093	265133	-	NGO0265	456	155.86	317	105.79	258	105.15	201	102.18
NC_002946.2	RefSeq	exon	265147	266421	-	NGO0266	689	192.27	559	152.32	571	190.01	340	141.13
NC_002946.2	RefSeq	exon	266452	266892	-	NGO0267	106	85.52	136	107.14	90	86.59	41	49.2
NC_002946.2	RefSeq	exon	266897	267271	-	NGO0268	412	390.91	371	343.71	296	334.9	192	270.96
NC_002946.2	RefSeq	exon	267329	268057	-	NGO0269	810	395.34	817	389.35	604	351.53	612	444.29
NC_002946.2	RefSeq	exon	268099	268554	-	NGO0270	312	243.45	403	307.03	232	215.86	225	261.13
NC_002946.2	RefSeq	exon	268665	269234	-	NGO0271	663	413.86	852	519.29	493	366.97	617	572.86
NC_002946.2	RefSeq	exon	269249	270028	-	NGO0272	1675	764.07	1846	822.21	1387	754.46	1521	1031.99
NC_002946.2	RefSeq	exon	271016	272218	+	NGO0274	1649	487.72	1521	439.25	1607	566.77	1422	625.57
NC_002946.2	RefSeq	exon	272294	277075	-	NGO0275	3861	287.28	1487	108.03	2748	243.82	701	77.58
NC_002946.2	RefSeq	exon	277605	279680	+	NGO0276	202	34.62	187	31.29	185	37.81	103	26.26
NC_002946.2	RefSeq	exon	279750	280553	-	NGO0277	738	326.6	1042	450.25	806	425.34	551	362.69
NC_002946.2	RefSeq	exon	280552	281676	+	NGO0278	173	54.71	174	53.73	122	46.01	62	29.17
NC_002946.2	RefSeq	exon	282855	283175	-	NGO0280	0	0	7	7.58	1	1.32	16	26.38
NC_002946.2	RefSeq	exon	283231	284010	+	NGO0281	219	99.9	212	94.42	153	83.22	210	142.48
NC_002946.2	RefSeq	exon	284062	284541	+	NGO0282	1075	796.85	1519	1099.42	979	865.36	1752	1931.68
NC_002946.2	RefSeq	exon	284543	285541	+	NGO0283	718	255.72	825	286.9	565	239.96	782	414.27
NC_002946.2	RefSeq	exon	285662	286081	+	NGO0284	233	197.39	196	162.13	170	171.73	139	175.15
NC_002946.2	RefSeq	exon	286106	286672	+	NGO0285	343	215.24	258	158.08	244	182.58	119	111.07
NC_002946.2	RefSeq	exon	286763	287647	-	NGO0286	435	174.89	430	168.8	310	148.62	290	173.42
NC_002946.2	RefSeq	exon	288380	289252	-	NGO0288	1159	472.37	1596	635.13	1082	525.86	1114	675.32
NC_002946.2	RefSeq	exon	289507	291045	-	NGO0289	177	40.92	105	23.7	100	27.57	20	6.88
NC_002946.2	RefSeq	exon	291115	291855	-	NGO0290	214	102.76	276	129.4	138	79.02	132	94.28
NC_002946.2	RefSeq	exon	292059	293780	+	NGO0291	1303	269.23	1180	238.06	1034	254.77	464	142.6
NC_002946.2	RefSeq	exon	293777	294244	-	NGO0292	156	118.6	252	187.07	108	97.91	381	430.84
NC_002946.2	RefSeq	exon	294435	295445	-	NGO0293	181	63.7	75	25.77	102	42.81	23	12.04
NC_002946.2	RefSeq	exon	295527	296642	-	NGO0294	758	241.67	895	278.61	534	203.02	530	251.34
NC_002946.2	RefSeq	exon	296950	298863	+	NGO0295	2486	462.14	3277	594.81	1324	293.5	913	252.45
NC_002946.2	RefSeq	exon	298881	299402	+	NGO0296	1293	881.33	1251	832.59	747	607.17	149	151.06
NC_002946.2	RefSeq	exon	299549	299746	+	NGO0297	5789	10402.8	5536	9713.51	3853	8256.39	1239	3311.67
NC_002946.2	RefSeq	exon	299759	300118	+	NGO0298	4216	4166.87	3632	3505	2737	3225.74	666	979.07
NC_002946.2	RefSeq	exon	300359	301348	+	NGO0299	570	204.86	344	120.72	487	208.71	110	58.8
NC_002946.2	RefSeq	exon	301365	301778	+	NGO0300	499	428.86	314	263.5	244	250.06	86	109.94
NC_002946.2	RefSeq	exon	302132	302377	+	NGO0302	450	650.86	196	276.8	271	467.4	104	223.74
NC_002946.2	RefSeq	exon	302383	303132	+	NGO0303	1642	778.97	775	358.99	885	500.66	353	249.09
NC_002946.2	RefSeq	exon	303223	305586	+	NGO0304	2330	350.69	1245	182.96	2249	403.64	552	123.58
NC_002946.2	RefSeq	exon	305660	305962	+	NGO0305	3895	4573.79	2212	2536.22	2277	3188.43	866	1512.57
NC_002946.2	RefSeq	exon	305946	306254	+	NGO0306	2270	2613.84	1169	1314.32	1299	1783.64	316	541.22
NC_002946.2	RefSeq	exon	306430	306915	+	NGO0307	165	120.8	447	319.53	176	153.65	93	101.27
NC_002946.2	RefSeq	exon	307549	308850	+	NGO0308	300	81.98	697	185.98	302	98.41	403	163.81
NC_002946.2	RefSeq	exon	308847	309494	+	NGO0309	91	49.97	174	93.29	110	72.02	84	68.6
NC_002946.2	RefSeq	exon	309428	309985	+	NGO0310	74	47.19	82	51.05	59	44.86	36	34.14
NC_002946.2	RefSeq	exon	310109	310516	+	NGO0311	202	176.16	351	298.88	143	148.71	176	228.29
NC_002946.2	RefSeq	exon	310506	311396	+	NGO0312	489	195.27	540	210.55	384	182.86	293	174.03
NC_002946.2	RefSeq	exon	311581	312030	+	NGO0313	504	398.5	720	555.86	404	380.91	479	563.33
NC_002946.2	RefSeq	exon	312034	312996	+	NGO0314	1188	438.94	914	329.74	918	404.46	466	256.09
NC_002946.2	RefSeq	exon	312977	313831	+	NGO0315	545	226.8	338	137.34	384	190.56	188	116.37
NC_002946.2	RefSeq	exon	313912	314853	+	NGO0316	127	47.97	73	26.92	48	21.62	15	8.43
NC_002946.2	RefSeq	exon	314954	315556	+	NGO0317	56	33.04	33	19.01	34	23.92	18	15.8
NC_002946.2	RefSeq	exon	315740	317413	+	NGO0318	1146	243.58	5462	1133.55	1029	260.81	4533	1433.08
NC_002946.2	RefSeq	exon	318158	319777	-	NGO0319	11	2.42	50	10.72	20	5.24	56	18.29
NC_002946.2	RefSeq	exon	319873	320265	+	NGO0320	741	670.87	1201	1061.69	350	377.86	732	985.73
NC_002946.2	RefSeq	exon	320308	321045	+	NGO0321	532	256.49	779	366.71	398	228.81	326	233.78
NC_002946.2	RefSeq	exon	321265	321744	+	NGO0322	5867	4348.97	2345	1697.25	2962	2618.19	1000	1102.55
NC_002946.2	RefSeq	exon	321872	322366	-	NGO0323	40	28.75	40	28.07	30	25.71	32	34.21
NC_002946.2	RefSeq	exon	322376	322750	-	NGO0324	15	14.23	30	27.79	15	16.97	23	32.46
NC_002946.2	RefSeq	exon	323455	323748	-	NGO0326	1283	1552.71	1803	2130.56	939	1355.11	862	1551.68
NC_002946.2	RefSeq	exon	323877	324815	-	NGO0327	98	37.13	109	40.33	84	37.96	89	50.16
NC_002946.2	RefSeq	exon	325073	325576	+	NGO0328	281	198.38	515	354.99	278	234.03	331	347.57
NC_002946.2	RefSeq	exon	325628	326503	+	NGO0329	138	56.05	224	88.84	103	49.89	102	61.62
NC_002946.2	RefSeq	exon	326609	326962	-	NGO0330	30	30.15	40	39.26	13	15.58	16	23.92
NC_002946.2	RefSeq	exon	327041	327274	+	NGO0331	63	95.79	64	95.02	34	61.65	19	42.97
NC_002946.2	RefSeq	exon	327646	328509	-	NGO0332	137	56.42	395	158.83	185	90.85	308	188.66
NC_002946.2	RefSeq	exon	328606	329565	+	NGO0333	1085	402.13	2328	842.47	1211	535.22	1641	904.65
NC_002946.2	RefSeq	exon	329799	331922	+	NGO0335	5022	841.27	4654	761.23	4789	956.64	1194	297.5
NC_002946.2	RefSeq	exon	331995	332663	-	NGO0336	35	18.61	62	32.2	35	22.2	66	52.21
NC_002946.2	RefSeq	exon	332660	332974	-	NGO0337	4	4.52	24	26.47	14	18.86	19	31.92
NC_002946.2	RefSeq	exon	333111	333962	+	NGO0338	414	172.89	447	182.27	411	204.67	242	150.32
NC_002946.2	RefSeq	exon	333959	334564	+	NGO0339	122	71.63	152	87.14	100	70.01	35	30.57
NC_002946.2	RefSeq	exon	334760	335692	+	NGO0340	51580	19670.3	18966	7062.19	51704	23512.5	6327	3588.87
NC_002946.2	RefSeq	exon	337103	337339	+	NGO0342	63	94.58	68	99.68	39	69.82	36	80.39
NC_002946.2	RefSeq	exon	337539	338558	-	NGO0343	925	322.67	1150	391.69	752	312.81	181	93.91
NC_002946.2	RefSeq	exon	338704	340497	-	NGO0344	1307	259.22	1586	307.13	1085	256.6	503	148.38
NC_002946.2	RefSeq	exon	340639	341340	-	NGO0345	290	146.98	424	209.83	307	185.55	202	152.28
NC_002946.2	RefSeq	exon	341526	342638	+	NGO0346	2454	784.5	3639	1135.88	2654	1011.72	1837	873.48
NC_002946.2	RefSeq	exon	342672	343649	+	NGO0347	1982	721.07	1806	641.54	1489	645.97	988	534.64
NC_002946.2	RefSeq	exon	343653	344003	+	NGO0348	1151	1166.76	1106	1094.7	798	964.61	677	1020.76
NC_002946.2	RefSeq	exon	344008	344787	+	NGO0349	2136	974.36	1854	825.77	1286	699.52	1493	1012.99
NC_002946.2	RefSeq	exon	344813	345028	+	NGO0350	561	924.1	419	673.92	357	701.25	282	690.93
NC_002946.2	RefSeq	exon	345129	345440	+	NGO0351	871	993.29	383	426.47	554	753.38	135	228.99
NC_002946.2	RefSeq	exon	345440	345556	+	NGO0352	24	72.99	31	92.05	13	47.14	11	49.76
NC_002946.2	RefSeq	exon	345546	346172	+	NGO0353	435	246.85	982	544.11	404	273.38	585	493.78
NC_002946.2	RefSeq	exon	346195	346515	+	NGO0354	271	300.38	505	546.55	184	243.2	258	425.36
NC_002946.2	RefSeq	exon	346735	347331	+	NGO0355	1355	807.56	2734	1591	959	681.56	1499	1328.83
NC_002946.2	RefSeq	exon	347355	348179	+	NGO0356	1089	469.66	1641	691.03	681	350.23	964	618.39
NC_002946.2	RefSeq	exon	348179	349147	+	NGO0357	325	119.34	490	175.68	152	66.55	154	84.11
NC_002946.2	RefSeq	exon	349426	349851	+	NGO0358	226	188.76	229	186.75	166	165.33	194	241.01
NC_002946.2	RefSeq	exon	349869	350633	+	NGO0359	252	117.21	324	147.14	222	123.13	215	148.74
NC_002946.2	RefSeq	exon	350705	351979	+	NGO0360	1563	436.17	1449	394.82	1298	431.94	791	328.33
NC_002946.2	RefSeq	exon	351976	353193	+	NGO0361	689	201.27	513	146.32	610	212.49	177	76.91
NC_002946.2	RefSeq	exon	353268	354332	+	NGO0362	395	131.97	177	57.74	308	122.7	70	34.78
NC_002946.2	RefSeq	exon	354395	356284	-	NGO0363	205	38.59	280	51.47	93	20.88	194	54.32
NC_002946.2	RefSeq	exon	356285	357322	-	NGO0364	92	31.54	88	29.45	45	18.39	73	37.22
NC_002946.2	RefSeq	exon	357319	358443	-	NGO0365	56	17.71	32	9.88	21	7.92	9	4.23
NC_002946.2	RefSeq	exon	358468	358725	+	NGO0366	3	4.14	4	5.39	5	8.22	4	8.21
NC_002946.2	RefSeq	exon	358830	360209	+	NGO0367	483	124.53	500	125.87	531	163.26	264	101.24
NC_002946.2	RefSeq	exon	360484	360864	-	NGO0368	56	52.3	39	35.56	37	41.2	14	19.45
NC_002946.2	RefSeq	exon	361088	361531	-	NGO0369	82	65.71	52	40.69	40	38.22	28	33.37
NC_002946.2	RefSeq	exon	361486	365088	-	NGO0370	291	28.74	223	21.5	269	31.68	104	15.28
NC_002946.2	RefSeq	exon	365165	366073	-	NGO0371	168	65.76	296	113.13	159	74.21	289	168.26
NC_002946.2	RefSeq	exon	366358	367185	+	NGO0372	26602	11431.3	4188	1757.2	26560	13609.9	1109	708.83
NC_002946.2	RefSeq	exon	367175	367891	+	NGO0373	3555	1764.14	998	483.57	3395	2008.99	235	173.46
NC_002946.2	RefSeq	exon	367901	368656	+	NGO0374	3991	1878.33	1393	640.14	3440	1930.6	249	174.31
NC_002946.2	RefSeq	exon	368712	370094	-	NGO0375	538	138.41	949	238.39	481	147.56	325	124.37
NC_002946.2	RefSeq	exon	370262	370771	-	NGO0376	252	175.81	561	382.15	219	182.19	285	295.74
NC_002946.2	RefSeq	exon	370891	372306	-	NGO0377	144	36.18	27	6.62	223	66.82	19	7.1
NC_002946.2	RefSeq	exon	372535	372897	-	NGO0378	4	3.92	4	3.83	9	10.52	6	8.75
NC_002946.2	RefSeq	exon	373161	373739	-	NGO0379	53	32.57	128	76.8	43	31.51	62	56.67
NC_002946.2	RefSeq	exon	373792	374070	-	NGO0380	46	58.66	44	54.79	40	60.83	15	28.45
NC_002946.2	RefSeq	exon	374063	374500	-	NGO0381	111	90.17	165	130.87	87	84.28	99	119.62
NC_002946.2	RefSeq	exon	374716	376683	-	NGO0382	4185	756.63	4438	783.44	3446	742.93	2061	554.24
NC_002946.2	RefSeq	exon	376747	377367	-	NGO0383	184	105.42	278	155.52	187	127.76	202	172.15
NC_002946.2	RefSeq	exon	377477	377761	+	NGO0384	730	911.36	1058	1289.69	470	699.7	598	1110.45
NC_002946.2	RefSeq	exon	377930	378946	+	NGO0385	1166	407.93	1747	596.78	1479	617.03	1259	655.16
NC_002946.2	RefSeq	exon	379010	380167	-	NGO0386	340	104.47	586	175.81	376	137.76	403	184.18
NC_002946.2	RefSeq	exon	380370	381143	+	NGO0387	433	199.05	471	211.41	370	202.82	201	137.43
NC_002946.2	RefSeq	exon	381340	382005	+	NGO0388	565	301.85	511	266.56	402	256.1	242	192.3
NC_002946.2	RefSeq	exon	382060	382818	-	NGO0389	196	91.88	150	68.66	140	78.26	109	76
NC_002946.2	RefSeq	exon	382843	383733	-	NGO0390	60	23.96	104	40.55	47	22.38	72	42.77
NC_002946.2	RefSeq	exon	383753	384319	-	NGO0391	169	106.05	243	148.89	121	90.54	227	211.88
NC_002946.2	RefSeq	exon	384369	385145	-	NGO0392	80	36.63	34	15.2	49	26.76	24	16.35
NC_002946.2	RefSeq	exon	385200	385850	-	NGO0393	108	59.03	142	75.78	94	61.26	69	56.09
NC_002946.2	RefSeq	exon	385862	386902	-	NGO0394	194	66.31	209	69.75	143	58.28	46	23.39
NC_002946.2	RefSeq	exon	386946	388325	-	NGO0395	392	101.07	671	168.92	228	70.1	271	103.93
NC_002946.2	RefSeq	exon	388382	388570	+	NGO0396	661	1244.37	621	1141.5	424	951.83	416	1164.86
NC_002946.2	RefSeq	exon	388662	389813	+	NGO0397	4970	1535.03	3661	1104.06	3470	1278.01	1957	899.04
NC_002946.2	RefSeq	exon	389912	391216	+	NGO0398	1697	462.68	916	243.85	1457	473.7	386	156.54
NC_002946.2	RefSeq	exon	391452	392291	-	NGO0399	232	98.27	2797	1156.8	280	141.43	1937	1220.37
NC_002946.2	RefSeq	exon	392506	393153	+	NGO0400	965	529.86	720	386.01	1008	660	479	391.2
NC_002946.2	RefSeq	exon	393677	394417	+	NGO0401	254	121.96	211	98.93	251	143.72	163	116.42
NC_002946.2	RefSeq	exon	394473	395435	+	NGO0402	341	125.99	214	77.2	254	111.91	196	107.71
NC_002946.2	RefSeq	exon	395499	396503	+	NGO0403	393	139.14	210	72.59	394	166.34	152	80.04
NC_002946.2	RefSeq	exon	396578	398122	+	NGO0404	121	27.87	87	19.56	75	20.6	12	4.11
NC_002946.2	RefSeq	exon	398238	399089	+	NGO0405	209	87.28	245	99.9	182	90.63	70	43.48
NC_002946.2	RefSeq	exon	400709	403807	+	NGO0407	649	74.51	468	52.46	506	69.28	172	29.37
NC_002946.2	RefSeq	exon	403847	406138	-	NGO0408	270	41.91	402	60.93	286	52.94	280	64.65
NC_002946.2	RefSeq	exon	406140	406442	-	NGO0409	84	98.64	177	202.94	52	72.81	99	172.92
NC_002946.2	RefSeq	exon	406687	406890	+	NGO0410	7313	12754.9	1956	3331.07	3245	6749.03	782	2028.7
NC_002946.2	RefSeq	exon	407189	408520	-	NGO0411	276	73.73	455	118.67	296	94.29	387	153.76
NC_002946.2	RefSeq	exon	408674	409180	+	NGO0412	1160	814.07	2150	1473.25	712	595.84	1337	1395.61
NC_002946.2	RefSeq	exon	409227	409940	+	NGO0413	478	238.2	950	462.24	504	299.49	951	704.89
NC_002946.2	RefSeq	exon	410009	411709	+	NGO0414	357	74.68	334	68.22	249	62.11	181	56.31
NC_002946.2	RefSeq	exon	412067	413425	+	NGO0415	1401	366.8	2665	681.28	957	298.78	1452	565.44
NC_002946.2	RefSeq	exon	413598	413921	+	NGO0416	1140	1251.91	1633	1751	873	1143.21	977	1595.85
NC_002946.2	RefSeq	exon	414026	414979	-	NGO0417	67	24.99	111	40.42	57	25.35	104	57.69
NC_002946.2	RefSeq	exon	415005	415490	-	NGO0418	4	2.93	8	5.72	4	3.49	8	8.71
NC_002946.2	RefSeq	exon	415590	416177	-	NGO0419	17	10.29	44	26	17	12.27	33	29.7
NC_002946.2	RefSeq	exon	416315	417049	+	NGO0420	710	343.7	1342	634.32	582	335.96	299	215.29
NC_002946.2	RefSeq	exon	417115	417681	-	NGO0421	61	38.28	22	13.48	34	25.44	11	10.27
NC_002946.2	RefSeq	exon	417777	418166	-	NGO0422	38	34.67	22	19.6	28	30.46	9	12.21
NC_002946.2	RefSeq	exon	418218	419117	-	NGO0423	357	141.14	259	99.98	290	136.71	69	40.57
NC_002946.2	RefSeq	exon	419148	420605	-	NGO0424	736	179.61	633	150.83	502	146.08	146	53
NC_002946.2	RefSeq	exon	420755	421384	-	NGO0425	348	196.54	517	285.1	215	144.8	124	104.17
NC_002946.2	RefSeq	exon	421385	422680	-	NGO0426	892	244.89	1130	302.91	570	186.61	399	162.93
NC_002946.2	RefSeq	exon	422808	423464	-	NGO0427	12	6.5	22	11.63	9	5.81	13	10.47
NC_002946.2	RefSeq	exon	423520	423744	-	NGO0428	15	23.72	15	23.16	10	18.86	18	42.34
NC_002946.2	RefSeq	exon	423973	424110	-	NGO0429	5	12.89	15	37.76	3	9.22	20	76.7
NC_002946.2	RefSeq	exon	425228	425518	-	NGO0430	26	31.79	57	68.05	13	18.95	42	76.38
NC_002946.2	RefSeq	exon	426078	426620	-	NGO0432	1	0.66	2	1.28	0	0	1	0.97
NC_002946.2	RefSeq	exon	426786	427709	+	NGO0433	160	61.61	196	73.69	150	68.88	97	55.56
NC_002946.2	RefSeq	exon	427788	428429	-	NGO0434	57	31.59	48	25.97	50	33.04	11	9.07
NC_002946.2	RefSeq	exon	428484	429275	-	NGO0435	268	120.4	181	79.4	109	58.39	66	44.1
NC_002946.2	RefSeq	exon	429658	430449	+	NGO0436	1503	675.22	1137	498.75	1057	566.25	662	442.36
NC_002946.2	RefSeq	exon	430572	431408	+	NGO0437	533	226.58	440	182.63	395	200.23	178	112.55
NC_002946.2	RefSeq	exon	433712	434293	+	NGO0439	197	120.44	117	69.84	183	133.41	47	42.74
NC_002946.2	RefSeq	exon	434303	435148	+	NGO0440	5652	2377.08	5852	2403.14	2375	1191.1	9150	5723.9
NC_002946.2	RefSeq	exon	435487	436470	+	NGO0441	3563	1288.35	4629	1634.32	2496	1076.23	1638	880.97
NC_002946.2	RefSeq	exon	436537	437109	+	NGO0442	2883	1790.2	3113	1887.43	2032	1504.62	486	448.87
NC_002946.2	RefSeq	exon	437235	438404	-	NGO0443	166	50.48	132	39.2	88	31.91	67	30.31
NC_002946.2	RefSeq	exon	438553	440079	+	NGO0444	1369	318.99	1750	398.15	968	268.96	641	222.16
NC_002946.2	RefSeq	exon	440135	441211	-	NGO0445	48	15.86	9	2.9	55	21.67	5	2.46
NC_002946.2	RefSeq	exon	441352	442173	-	NGO0446	27	11.69	9	3.8	43	22.19	3	1.93
NC_002946.2	RefSeq	exon	443377	443709	+	NGO0448	15	16.03	40	41.73	13	16.56	51	81.05
NC_002946.2	RefSeq	exon	444039	444548	+	NGO0449	2401	1675.07	4757	3240.47	2108	1753.71	2022	2098.23
NC_002946.2	RefSeq	exon	445524	446930	+	NGO0451	556	140.6	944	233.09	413	124.54	482	181.3
NC_002946.2	RefSeq	exon	447238	447903	+	NGO0452	552	294.9	844	440.26	508	323.63	579	460.09
NC_002946.2	RefSeq	exon	447935	448546	+	NGO0453	616	358.13	943	535.31	494	342.48	521	450.53
NC_002946.2	RefSeq	exon	448543	449523	+	NGO0454	1380	500.52	1458	516.34	854	369.36	854	460.71
NC_002946.2	RefSeq	exon	449502	450113	+	NGO0455	2530	1470.89	1922	1091.06	1329	921.36	859	742.82
NC_002946.2	RefSeq	exon	450100	450588	+	NGO0456	728	529.71	1029	731.06	531	460.73	451	488.1
NC_002946.2	RefSeq	exon	450658	450966	-	NGO0457	5	5.76	1	1.12	1	1.37	1	1.71
NC_002946.2	RefSeq	exon	451840	452292	+	NGO0459	368	289.04	430	329.77	328	307.21	114	133.18
NC_002946.2	RefSeq	exon	452364	453551	+	NGO0460	1037	310.58	755	220.79	1037	370.36	248	110.48
NC_002946.2	RefSeq	exon	453863	454642	+	NGO0461	357	162.85	591	263.23	273	148.5	254	172.34
NC_002946.2	RefSeq	exon	455173	456369	+	NGO0462	349	103.74	605	175.59	384	136.11	443	195.86
NC_002946.2	RefSeq	exon	456725	456994	-	NGO0463	18	23.72	170	218.74	28	44	132	258.73
NC_002946.2	RefSeq	exon	457189	457872	-	NGO0464	80	41.61	1010	512.99	73	45.28	525	406.2
NC_002946.2	RefSeq	exon	457883	458419	-	NGO0465	44	29.15	694	448.98	58	45.83	341	336.06
NC_002946.2	RefSeq	exon	458530	458745	-	NGO0466	0	0	0	0	0	0	0	0
NC_002946.2	RefSeq	exon	458797	459288	-	NGO0467	15	10.85	362	255.62	9	7.76	215	231.27
NC_002946.2	RefSeq	exon	459285	459467	-	NGO0468	0	0	0	0	0	0	0	0
NC_002946.2	RefSeq	exon	459607	460293	-	NGO0469	0	0	0	0	0	0	0	0
NC_002946.2	RefSeq	exon	460362	460523	-	NGO0470	0	0	0	0	0	0	0	0
NC_002946.2	RefSeq	exon	460520	460735	-	NGO0471	0	0	0	0	0	0	0	0
NC_002946.2	RefSeq	exon	460949	461236	-	NGO0472	42	51.89	4067	4905.99	100	147.32	1581	2905.23
NC_002946.2	RefSeq	exon	461422	461697	-	NGO0473	0	0	0	0	0	0	0	0
NC_002946.2	RefSeq	exon	461694	462170	-	NGO0474	0	0	0	0	0	0	0	0
NC_002946.2	RefSeq	exon	462203	462403	-	NGO0475	0	0	4	6.91	0	0	0	0
NC_002946.2	RefSeq	exon	462601	463014	-	NGO0476	338	290.49	494	414.55	280	286.96	292	373.27
NC_002946.2	RefSeq	exon	463011	463448	-	NGO0477	343	278.63	545	432.28	378	366.16	452	546.14
NC_002946.2	RefSeq	exon	463489	463926	-	NGO0478	740	601.13	1115	884.39	688	666.46	652	787.8
NC_002946.2	RefSeq	exon	464039	464755	-	NGO0479	691	342.9	819	396.84	467	276.35	649	479.03
NC_002946.2	RefSeq	exon	465140	465295	+	NGO0480	0	0	0	0	0	0	0	0
NC_002946.2	RefSeq	exon	465272	465460	-	NGO0481	0	0	0	0	0	0	0	0
NC_002946.2	RefSeq	exon	465465	465827	-	NGO0482	0	0	0	0	0	0	0	0
NC_002946.2	RefSeq	exon	465633	465860	+	NGO0483	0	0	0	0	0	0	0	0
NC_002946.2	RefSeq	exon	465978	467042	+	NGO0484	0	0	15	4.89	6	2.39	16	7.95
NC_002946.2	RefSeq	exon	467039	468400	+	NGO0485	4	1.04	25	6.38	3	0.93	10	3.89
NC_002946.2	RefSeq	exon	468417	468701	+	NGO0486	0	0	0	0	0	0	0	0
NC_002946.2	RefSeq	exon	468740	469234	+	NGO0487	0	0	39	27.37	3	2.57	27	28.87
NC_002946.2	RefSeq	exon	469411	469560	+	NGO0488	9	21.35	39	90.33	3	8.49	24	84.68
NC_002946.2	RefSeq	exon	469696	470241	+	NGO0489	16	10.43	167	106.26	10	7.77	135	130.85
NC_002946.2	RefSeq	exon	470231	470464	+	NGO0490	15	22.81	45	66.81	10	18.13	34	76.9
NC_002946.2	RefSeq	exon	470508	470915	+	NGO0491	18	15.7	262	223.09	36	37.44	147	190.68
NC_002946.2	RefSeq	exon	471138	471644	+	NGO0492	1859	1304.62	16529	11326.2	1123	939.78	5937	6197.27
NC_002946.2	RefSeq	exon	471965	472186	+	NGO0493	31	49.68	65	101.72	19	36.31	24	57.21
NC_002946.2	RefSeq	exon	472479	472928	+	NGO0494	24	18.98	244	188.37	25	23.57	218	256.38
NC_002946.2	RefSeq	exon	472990	474411	+	NGO0495	77	19.27	760	185.68	97	28.94	589	219.21
NC_002946.2	RefSeq	exon	474408	476555	+	NGO0496	69	11.43	1135	183.57	90	17.78	932	229.63
NC_002946.2	RefSeq	exon	476623	477780	+	NGO0497	18	5.53	445	133.5	31	11.36	422	192.86
NC_002946.2	RefSeq	exon	477821	479320	+	NGO0498	27	6.4	497	115.11	50	14.14	379	133.72
NC_002946.2	RefSeq	exon	479327	479689	+	NGO0499	17	16.66	303	289.99	27	31.56	279	406.76
NC_002946.2	RefSeq	exon	479692	480222	+	NGO0500	8	5.36	144	94.21	22	17.58	116	115.61
NC_002946.2	RefSeq	exon	480370	480702	+	NGO0501	5	5.34	140	146.06	14	17.84	102	162.11
NC_002946.2	RefSeq	exon	480699	481127	+	NGO0502	3	2.49	145	117.42	16	15.82	87	107.33
NC_002946.2	RefSeq	exon	481153	481926	+	NGO0503	32	14.71	198	88.87	33	18.09	128	87.52
NC_002946.2	RefSeq	exon	481987	482316	+	NGO0504	9	9.7	133	140.02	34	43.71	141	226.12
NC_002946.2	RefSeq	exon	482328	482594	+	NGO0505	0	0	54	70.26	7	11.12	51	101.09
NC_002946.2	RefSeq	exon	482594	483193	+	NGO0506	9	5.34	147	85.12	16	11.31	145	127.9
NC_002946.2	RefSeq	exon	483190	484044	+	NGO0507	9	3.75	206	83.7	18	8.93	174	107.7
NC_002946.2	RefSeq	exon	484046	484477	+	NGO0508	7	5.77	112	90.07	10	9.82	89	109.03
NC_002946.2	RefSeq	exon	484505	484786	-	NGO0509	353	445.39	1256	1547.34	370	556.68	1079	2024.95
NC_002946.2	RefSeq	exon	485026	489171	+	NGO0510	111	9.53	810	67.87	128	13.1	573	73.14
NC_002946.2	RefSeq	exon	489283	489588	+	NGO0511	33	38.37	77	87.42	26	36.05	55	95.12
NC_002946.2	RefSeq	exon	489593	490528	-	NGO0512	5	1.9	48	17.82	5	2.27	53	29.97
NC_002946.2	RefSeq	exon	489659	490129	+	NGO0513	6	4.53	30	22.13	5	4.5	21	23.6
NC_002946.2	RefSeq	exon	490130	490462	+	NGO0514	4	4.27	40	41.73	6	7.64	30	47.68
NC_002946.2	RefSeq	exon	490591	490824	-	NGO0515	16	24.33	45	66.81	16	29.01	37	83.68
NC_002946.2	RefSeq	exon	490832	491179	-	NGO0516	299	305.71	409	408.31	279	340.16	417	634.16
NC_002946.2	RefSeq	exon	491179	491415	-	NGO0517	115	172.65	263	385.53	117	209.46	215	480.1
NC_002946.2	RefSeq	exon	491622	492161	+	NGO0518	10	6.59	23	14.8	9	7.07	15	14.7
NC_002946.2	RefSeq	exon	492162	492506	+	NGO0519	0	0	0	0	0	0	0	0
NC_002946.2	RefSeq	exon	492680	492991	+	NGO0520	0	0	4	4.45	0	0	1	1.7
NC_002946.2	RefSeq	exon	493004	493153	+	NGO0521	0	0	3	6.95	1	2.83	3	10.58
NC_002946.2	RefSeq	exon	493183	496230	+	NGO0522	52	6.07	498	56.76	84	11.69	374	64.94
NC_002946.2	RefSeq	exon	496290	496769	-	NGO0523	3798	2815.3	8711	6304.81	2846	2515.65	6148	6778.51
NC_002946.2	RefSeq	exon	497111	498100	-	NGO0524	227	81.58	391	137.21	198	84.86	528	282.25
NC_002946.2	RefSeq	exon	498360	498548	-	NGO0525	3	5.65	4	7.35	0	0	3	8.4
NC_002946.2	RefSeq	exon	498789	499823	+	NGO0526	586	201.45	1059	355.47	499	204.56	432	220.89
NC_002946.2	RefSeq	exon	500439	500957	+	NGO0527	23	15.77	26	17.4	15	12.26	13	13.26
NC_002946.2	RefSeq	exon	500821	501474	+	NGO0528	0	0	0	0	0	0	0	0
NC_002946.2	RefSeq	exon	501653	503635	+	NGO0529	170	30.5	176	30.83	134	28.67	71	18.95
NC_002946.2	RefSeq	exon	503725	505278	-	NGO0530	279	63.88	224	50.08	227	61.98	100	34.06
NC_002946.2	RefSeq	exon	505291	505446	+	NGO0531	0	0	1	2.23	1	2.72	8	27.14
NC_002946.2	RefSeq	exon	505529	506722	-	NGO0532	40	11.92	37	10.77	16	5.69	15	6.65
NC_002946.2	RefSeq	exon	506719	507702	-	NGO0533	16	5.79	14	4.94	7	3.02	3	1.61
NC_002946.2	RefSeq	exon	507713	509149	-	NGO0534	30	7.43	43	10.4	25	7.38	24	8.84
NC_002946.2	RefSeq	exon	510723	511097	+	NGO0537	30	28.46	65	60.22	22	24.89	43	60.68
NC_002946.2	RefSeq	exon	512905	514002	+	NGO0539	667	216.14	689	218	444	171.57	303	146.04
NC_002946.2	RefSeq	exon	515356	515811	+	NGO0541	204	159.18	177	134.85	125	116.31	117	135.79
NC_002946.2	RefSeq	exon	515888	516364	+	NGO0542	204	152.17	247	179.9	145	128.98	118	130.92
NC_002946.2	RefSeq	exon	516352	517278	+	NGO0543	217	83.29	239	89.57	111	50.8	78	44.53
NC_002946.2	RefSeq	exon	517343	517900	+	NGO0544	62	39.53	68	42.34	33	25.09	34	32.25
NC_002946.2	RefSeq	exon	518016	520079	+	NGO0545	358	61.71	267	44.94	284	58.38	125	32.05
NC_002946.2	RefSeq	exon	520169	523108	+	NGO0546	886	107.23	507	59.91	603	87.02	255	45.9
NC_002946.2	RefSeq	exon	523202	524161	-	NGO0547	235	87.1	187	67.67	192	84.86	74	40.79
NC_002946.2	RefSeq	exon	524253	525119	-	NGO0548	409	167.85	452	181.12	313	153.17	303	184.95
NC_002946.2	RefSeq	exon	525151	525513	-	NGO0549	88	86.26	204	195.24	103	120.39	101	147.25
NC_002946.2	RefSeq	exon	525588	526067	+	NGO0550	249	184.57	274	198.31	136	120.21	171	188.54
NC_002946.2	RefSeq	exon	526089	526781	+	NGO0551	191	98.06	240	120.32	166	101.63	158	120.66
NC_002946.2	RefSeq	exon	526785	527660	+	NGO0552	287	116.57	246	97.56	197	95.42	153	92.43
NC_002946.2	RefSeq	exon	527868	531488	+	NGO0553	305	29.97	208	19.96	220	25.78	154	22.51
NC_002946.2	RefSeq	exon	531770	532720	+	NGO0554	160	59.86	36	13.15	121	53.98	19	10.57
NC_002946.2	RefSeq	exon	532940	534433	+	NGO0555	15	3.57	7	1.63	6	1.7	3	1.06
NC_002946.2	RefSeq	exon	534501	535898	-	NGO0556	234	59.56	106	26.34	208	63.13	48	18.17
NC_002946.2	RefSeq	exon	535924	536112	-	NGO0557	17	32	3	5.51	5	11.22	3	8.4
NC_002946.2	RefSeq	exon	536176	536736	-	NGO0558	43	27.27	32	19.82	58	43.87	28	26.41
NC_002946.2	RefSeq	exon	536937	537590	+	NGO0559	1	0.54	0	0	1	0.65	0	0
NC_002946.2	RefSeq	exon	540134	541684	+	NGO0561	4156	953.4	4356	975.71	2504	684.98	1591	542.87
NC_002946.2	RefSeq	exon	542108	543892	-	NGO0562	6805	1356.44	2253	438.5	6683	1588.51	1248	370.01
NC_002946.2	RefSeq	exon	543910	544200	-	NGO0563	562	687.16	320	382.03	272	396.58	145	263.7
NC_002946.2	RefSeq	exon	544445	546034	-	NGO0564	3754	840.06	1205	263.29	3217	858.44	519	172.75
NC_002946.2	RefSeq	exon	546184	548847	-	NGO0565	8871	1184.81	4192	546.68	7320	1165.83	2045	406.26
NC_002946.2	RefSeq	exon	549544	551256	+	NGO0566	1729	359.13	1192	241.75	1581	391.59	516	159.42
NC_002946.2	RefSeq	exon	551319	551975	+	NGO0567	131	70.94	52	27.5	80	51.66	18	14.5
NC_002946.2	RefSeq	exon	551985	552440	-	NGO0568	42	32.77	96	73.14	32	29.77	39	45.26
NC_002946.2	RefSeq	exon	552433	552981	-	NGO0569	138	89.44	531	336.02	128	98.92	220	212.08
NC_002946.2	RefSeq	exon	552983	553543	-	NGO0570	104	65.96	369	228.51	67	50.67	183	172.64
NC_002946.2	RefSeq	exon	553869	555665	+	NGO0571	1404	277.99	2655	513.29	1068	252.16	1773	522.16
NC_002946.2	RefSeq	exon	555792	557267	+	NGO0572	1272	306.63	1657	390.02	1087	312.46	1050	376.48
NC_002946.2	RefSeq	exon	557597	559624	+	NGO0573	275	48.25	190	32.55	167	34.94	114	29.75
NC_002946.2	RefSeq	exon	559802	560560	-	NGO0574	295	138.29	547	250.37	390	218.01	572	398.84
NC_002946.2	RefSeq	exon	561640	562356	-	NGO0575	176	87.34	83	40.22	97	57.4	39	28.79
NC_002946.2	RefSeq	exon	564000	565886	-	NGO0578	108	20.36	153	28.17	67	15.06	72	20.19
NC_002946.2	RefSeq	exon	565941	568118	-	NGO0579	476	77.76	558	89.01	352	68.57	356	86.5
NC_002946.2	RefSeq	exon	568257	569207	+	NGO0580	1779	665.59	699	255.35	1690	753.99	282	156.93
NC_002946.2	RefSeq	exon	569363	569731	+	NGO0581	3154	3041.21	1781	1676.81	2410	2771.07	376	539.27
NC_002946.2	RefSeq	exon	569732	570034	+	NGO0582	3084	3621.46	1793	2055.81	2410	3374.67	402	702.14
NC_002946.2	RefSeq	exon	570041	570271	+	NGO0583	2625	4043.23	1764	2652.97	2013	3697.33	307	703.34
NC_002946.2	RefSeq	exon	570288	570740	+	NGO0584	6285	4936.49	4358	3342.21	5935	5558.78	1041	1216.17
NC_002946.2	RefSeq	exon	571363	572169	-	NGO0585	105	46.29	109	46.92	96	50.47	81	53.12
NC_002946.2	RefSeq	exon	572170	572916	-	NGO0586	207	98.6	397	184.64	193	109.62	396	280.55
NC_002946.2	RefSeq	exon	572971	573243	-	NGO0587	1	1.3	4	5.09	0	0	0	0
NC_002946.2	RefSeq	exon	573500	573982	+	NGO0588	470	346.23	549	394.88	312	274.07	280	306.8
NC_002946.2	RefSeq	exon	574029	575240	-	NGO0589	612	179.66	515	147.62	552	193.24	159	69.43
NC_002946.2	RefSeq	exon	575669	577900	+	NGO0590	975	155.43	987	153.63	692	131.54	294	69.71
NC_002946.2	RefSeq	exon	578772	580085	+	NGO0592	6163	1668.82	5642	1491.71	5282	1705.53	1844	742.69
NC_002946.2	RefSeq	exon	580181	580795	+	NGO0593	1069	618.46	732	413.51	1117	770.61	240	206.53
NC_002946.2	RefSeq	exon	580849	582114	-	NGO0594	930	261.37	431	118.27	471	157.85	199	83.19
NC_002946.2	RefSeq	exon	582130	582891	-	NGO0595	310	144.75	174	79.33	279	155.35	69	47.92
NC_002946.2	RefSeq	exon	582894	583988	-	NGO0596	883	286.92	713	226.21	697	270.07	275	132.91
NC_002946.2	RefSeq	exon	584132	584443	-	NGO0597	226	257.73	288	320.69	208	282.86	217	368.08
NC_002946.2	RefSeq	exon	584616	585767	-	NGO0598	392	121.07	553	166.77	420	154.69	360	165.38
NC_002946.2	RefSeq	exon	586297	587043	-	NGO0600	108	51.44	72	33.49	63	35.78	67	47.47
NC_002946.2	RefSeq	exon	588393	588800	+	NGO0602	10	8.72	74	63.01	12	12.48	73	94.69
NC_002946.2	RefSeq	exon	588996	589292	-	NGO0603	2448	2932.69	1278	1494.93	2596	3708.56	463	825.02
NC_002946.2	RefSeq	exon	589321	591006	-	NGO0604	16745	3533.78	7649	1576.13	15903	4002.01	1890	593.26
NC_002946.2	RefSeq	exon	591159	591815	-	NGO0605	95	51.45	101	53.41	87	56.18	39	31.42
NC_002946.2	RefSeq	exon	592048	593418	-	NGO0606	315	81.75	290	73.49	134	41.47	59	22.77
NC_002946.2	RefSeq	exon	593892	594584	-	NGO0607	104	53.4	70	35.09	65	39.8	15	11.46
NC_002946.2	RefSeq	exon	594652	596628	-	NGO0608	686	123.46	856	150.42	628	134.78	394	105.47
NC_002946.2	RefSeq	exon	596807	597472	+	NGO0609	146	78	301	157.01	129	82.18	230	182.77
NC_002946.2	RefSeq	exon	597525	598352	+	NGO0610	204	87.66	320	134.27	165	84.55	200	127.83
NC_002946.2	RefSeq	exon	598440	599207	+	NGO0611	174	80.61	213	96.35	143	79	162	111.63
NC_002946.2	RefSeq	exon	599470	599781	-	NGO0613	118	134.57	146	162.57	109	148.23	108	183.19
NC_002946.2	RefSeq	exon	600312	602591	+	NGO0614	1909	297.91	4290	653.68	1643	305.74	2743	636.7
NC_002946.2	RefSeq	exon	602904	604037	+	NGO0615	1056	331.33	812	248.76	889	332.62	349	162.87
NC_002946.2	RefSeq	exon	604158	604448	+	NGO6151	60	73.36	78	93.12	35	51.03	33	60.02
NC_002946.2	RefSeq	exon	604489	604767	-	NGO0616	137	174.71	224	278.93	130	197.7	57	108.12
NC_002946.2	RefSeq	exon	604935	606221	-	NGO0617	3752	1037.28	3969	1071.39	3496	1152.52	1893	778.42
NC_002946.2	RefSeq	exon	606268	606708	-	NGO0618	242	195.25	815	642.04	215	206.85	458	549.63
NC_002946.2	RefSeq	exon	606723	607565	-	NGO0619	439	185.29	351	144.65	285	143.44	131	82.24
NC_002946.2	RefSeq	exon	607587	607970	-	NGO0620	347	321.52	382	345.6	151	166.84	176	242.56
NC_002946.2	RefSeq	exon	608132	608434	-	NGO0621	12	14.09	16	18.35	7	9.8	13	22.71
NC_002946.2	RefSeq	exon	608468	608587	-	NGO0622	6	17.79	3	8.69	6	21.21	1	4.41
NC_002946.2	RefSeq	exon	608660	612364	-	NGO0623	612	58.77	890	83.45	445	50.96	384	54.85
NC_002946.2	RefSeq	exon	612423	613976	+	NGO0624	374	85.63	497	111.11	233	63.62	374	127.37
NC_002946.2	RefSeq	exon	613967	614215	+	NGO0625	47	67.16	42	58.6	46	78.38	30	63.76
NC_002946.2	RefSeq	exon	614124	615215	+	NGO0626	326	106.22	276	87.81	245	95.19	135	65.43
NC_002946.2	RefSeq	exon	615338	617344	-	NGO0627	157	27.83	227	39.29	132	27.91	192	50.63
NC_002946.2	RefSeq	exon	617567	618220	+	NGO0628	0	0	0	0	0	0	0	0
NC_002946.2	RefSeq	exon	618439	621189	-	NGO0629	1118	144.6	1230	155.33	923	142.35	506	97.34
NC_002946.2	RefSeq	exon	621287	621640	-	NGO0630	6	6.03	2	1.96	2	2.4	2	2.99
NC_002946.2	RefSeq	exon	621689	621838	+	NGO0631	7	16.6	26	60.22	4	11.31	4	14.11
NC_002946.2	RefSeq	exon	622050	622370	-	NGO0632	318	352.48	84	90.91	267	352.91	54	89.03
NC_002946.2	RefSeq	exon	622457	622843	-	NGO0633	458	421.08	98	87.98	366	401.26	55	75.21
NC_002946.2	RefSeq	exon	622856	623443	+	NGO0634	0	0	0	0	0	0	0	0
NC_002946.2	RefSeq	exon	623656	623946	-	NGO0635	626	765.41	134	159.98	206	300.35	47	85.48
NC_002946.2	RefSeq	exon	623952	625166	-	NGO0636	685	200.6	144	41.17	559	195.21	80	34.85
NC_002946.2	RefSeq	exon	625195	625641	-	NGO0637	60	47.76	104	80.83	43	40.81	85	100.64
NC_002946.2	RefSeq	exon	625640	625870	+	NGO0638	0	0	5	7.52	3	5.51	2	4.58
NC_002946.2	RefSeq	exon	625991	627163	+	NGO0639	7409	2247.36	1032	305.65	6856	2479.87	503	226.94
NC_002946.2	RefSeq	exon	627312	630086	-	NGO0640	811	103.98	704	88.14	438	66.97	323	61.6
NC_002946.2	RefSeq	exon	630076	632346	-	NGO0641	467	73.17	569	87.04	260	48.58	230	53.6
NC_002946.2	RefSeq	exon	632563	633483	-	NGO0642	82	31.68	85	32.06	46	21.19	41	23.56
NC_002946.2	RefSeq	exon	633541	634086	-	NGO0643	175	114.04	234	148.89	97	75.38	72	69.79
NC_002946.2	RefSeq	exon	634076	634447	-	NGO0644	116	110.95	166	155.03	74	84.4	61	86.78
NC_002946.2	RefSeq	exon	634630	635874	+	NGO0645	3796	1084.85	5371	1498.76	2737	932.74	4234	1799.79
NC_002946.2	RefSeq	exon	635981	637174	-	NGO0646	391	116.52	491	142.86	549	195.09	465	206.11
NC_002946.2	RefSeq	exon	637578	638078	+	NGO0647	135	95.88	263	182.37	168	142.27	247	260.92
NC_002946.2	RefSeq	exon	638163	638717	+	NGO0648	250	160.27	212	132.71	186	142.19	147	140.17
NC_002946.2	RefSeq	exon	638731	638931	+	NGO0649	19	33.63	20	34.57	16	33.77	8	21.06
NC_002946.2	RefSeq	exon	639282	640670	-	NGO0650	3442	881.7	2494	623.79	2002	611.53	278	105.92
NC_002946.2	RefSeq	exon	640881	641945	+	NGO0651	42	14.03	26	8.48	42	16.73	5	2.48
NC_002946.2	RefSeq	exon	641997	642329	-	NGO0652	3105	3317.64	597	622.84	2029	2585.2	255	405.26
NC_002946.2	RefSeq	exon	642627	643100	+	NGO0653	48	36.03	436	319.56	61	54.6	602	672.14
NC_002946.2	RefSeq	exon	643171	643992	-	NGO0654	193	83.54	115	48.6	173	89.3	45	28.97
NC_002946.2	RefSeq	exon	644189	645544	+	NGO0655	133	34.9	228	58.41	100	31.29	133	51.91
NC_002946.2	RefSeq	exon	646046	647587	+	NGO0656	234	53.99	106	23.88	247	67.96	37	12.7
NC_002946.2	RefSeq	exon	647646	648698	-	NGO0657	159	53.73	94	31.01	142	57.22	55	27.64
NC_002946.2	RefSeq	exon	648916	649548	+	NGO0658	133	74.76	589	323.26	162	108.58	708	591.93
NC_002946.2	RefSeq	exon	649678	650688	-	NGO0659	85	29.91	48	16.49	41	17.21	17	8.9
NC_002946.2	RefSeq	exon	650780	652210	-	NGO0660	1658	412.25	1121	272.15	1301	385.74	427	157.92
NC_002946.2	RefSeq	exon	652253	653185	-	NGO0661	352	134.24	235	87.5	224	101.86	118	66.93
NC_002946.2	RefSeq	exon	653182	654627	-	NGO0662	351	86.37	269	64.63	322	94.48	141	51.61
NC_002946.2	RefSeq	exon	654690	654980	-	NGO0663	59	72.14	130	155.2	38	55.4	76	138.22
NC_002946.2	RefSeq	exon	655130	655783	+	NGO0664	836	454.82	833	442.5	771	500.19	308	249.24
NC_002946.2	RefSeq	exon	655788	657131	+	NGO0665	840	222.38	475	122.78	653	206.14	239	94.11
NC_002946.2	RefSeq	exon	657180	657608	-	NGO0666	167	138.51	201	162.77	180	178.02	233	287.44
NC_002946.2	RefSeq	exon	657753	657938	-	NGO0667	2	3.83	4	7.47	3	6.84	3	8.54
NC_002946.2	RefSeq	exon	657954	659210	-	NGO0668	155	43.87	123	34	110	37.13	67	28.21
NC_002946.2	RefSeq	exon	659246	660115	-	NGO0669	62	25.36	42	16.77	51	24.87	30	18.25
NC_002946.2	RefSeq	exon	660156	660971	-	NGO0670	38	16.57	91	38.74	40	20.8	76	49.29
NC_002946.2	RefSeq	exon	661215	662000	+	NGO0671	535	242.18	635	280.67	390	210.52	154	103.69
NC_002946.2	RefSeq	exon	662118	662309	+	NGO0672	4	7.41	11	19.9	4	8.84	2	5.51
NC_002946.2	RefSeq	exon	662306	662959	+	NGO0673	0	0	0	0	0	0	0	0
NC_002946.2	RefSeq	exon	662987	664057	-	NGO0674	487	161.79	289	93.75	421	166.78	107	52.87
NC_002946.2	RefSeq	exon	664091	664822	-	NGO0675	312	151.65	266	126.25	205	118.82	136	98.33
NC_002946.2	RefSeq	exon	664838	666109	-	NGO0676	1217	340.42	880	240.35	599	199.8	334	138.96
NC_002946.2	RefSeq	exon	666276	666917	-	NGO0677	271	150.19	186	100.65	198	130.85	70	57.7
NC_002946.2	RefSeq	exon	666979	667233	-	NGO0678	66	92.09	89	121.25	77	128.12	49	101.69
NC_002946.2	RefSeq	exon	667328	668737	-	NGO0679	1732	437.06	1346	331.64	1198	360.49	926	347.56
NC_002946.2	RefSeq	exon	669169	670338	+	NGO0680	1075	326.91	745	221.22	1323	479.77	398	180.03
NC_002946.2	RefSeq	exon	670461	671138	+	NGO0681	137	71.9	111	56.88	83	51.94	18	14.05
NC_002946.2	RefSeq	exon	671211	671936	+	NGO0682	216	105.86	322	154.09	191	111.62	148	107.89
NC_002946.2	RefSeq	exon	672088	673368	+	NGO0683	145	40.27	190	51.53	149	49.35	73	30.16
NC_002946.2	RefSeq	exon	673443	674552	+	NGO0684	170	54.49	153	47.89	112	42.81	54	25.75
NC_002946.2	RefSeq	exon	674549	677005	+	NGO0685	188	27.22	186	26.3	127	21.93	66	14.22
NC_002946.2	RefSeq	exon	677179	677331	+	NGO0686	55	127.9	60	136.24	15	41.6	52	179.87
NC_002946.2	RefSeq	exon	677673	678449	-	NGO0687	883	404.34	825	368.87	792	432.47	358	243.84
NC_002946.2	RefSeq	exon	678637	679431	-	NGO0688	346	154.85	386	168.68	226	120.61	175	116.5
NC_002946.2	RefSeq	exon	679478	680887	-	NGO0689	762	192.29	959	236.29	721	216.96	662	248.47
NC_002946.2	RefSeq	exon	680960	681328	-	NGO0690	316	304.7	733	690.12	263	302.4	558	800.29
NC_002946.2	RefSeq	exon	684226	684741	-	NGO0693	210	144.8	234	157.55	106	87.16	149	152.82
NC_002946.2	RefSeq	exon	684728	687346	-	NGO0694	2941	399.55	3769	499.96	1359	220.16	3802	768.28
NC_002946.2	RefSeq	exon	688651	689961	+	NGO0696	110	29.85	204	54.06	126	40.78	217	87.6
NC_002946.2	RefSeq	exon	690060	693086	+	NGO0697	186	21.86	280	32.14	104	14.58	245	42.83
NC_002946.2	RefSeq	exon	693136	693369	+	NGO0698	24	36.49	40	59.39	19	34.45	23	52.02
NC_002946.2	RefSeq	exon	693416	694618	+	NGO0699	355	105	335	96.74	217	76.53	287	126.26
NC_002946.2	RefSeq	exon	694611	695171	+	NGO0700	242	153.48	312	193.21	180	136.13	163	153.77
NC_002946.2	RefSeq	exon	695182	696024	+	NGO0701	1167	492.56	1081	445.5	723	363.89	422	264.93
NC_002946.2	RefSeq	exon	696091	697692	+	NGO0702	781	173.46	663	143.78	449	118.92	243	80.28
NC_002946.2	RefSeq	exon	697719	697988	-	NGO0703	28	36.9	42	54.04	18	28.29	5	9.8
NC_002946.2	RefSeq	exon	698003	699094	-	NGO0704	123	40.08	265	84.31	80	31.08	141	68.33
NC_002946.2	RefSeq	exon	708430	708798	+	NGO0709	2	1.93	0	0	0	0	0	0
NC_002946.2	RefSeq	exon	709174	710223	-	NGO0710	81	27.45	63	20.84	61	24.65	33	16.63
NC_002946.2	RefSeq	exon	710377	711393	+	NGO0711	43	15.04	98	33.48	50	20.86	66	34.35
NC_002946.2	RefSeq	exon	711637	711822	+	NGO0712	15	28.69	48	89.65	14	31.94	19	54.06
NC_002946.2	RefSeq	exon	712011	712649	-	NGO0713	222	123.61	76	41.32	164	108.89	24	19.88
NC_002946.2	RefSeq	exon	712859	714694	-	NGO0714	1790	346.89	752	142.3	1230	284.24	618	178.14
NC_002946.2	RefSeq	exon	715214	716659	+	NGO0715	1815	446.6	2853	685.45	2005	588.31	3220	1178.5
NC_002946.2	RefSeq	exon	716811	717506	+	NGO0716	1168	597.1	1322	659.88	780	475.49	1006	764.94
NC_002946.2	RefSeq	exon	717487	718473	+	NGO0717	2129	767.49	1844	649.07	1516	651.69	1403	752.28
NC_002946.2	RefSeq	exon	718522	719370	+	NGO0718	432	181.05	464	189.87	427	213.39	235	146.49
NC_002946.2	RefSeq	exon	719596	721242	+	NGO0719	304	65.67	529	111.59	282	72.65	285	91.58
NC_002946.2	RefSeq	exon	721256	721459	+	NGO0720	13	22.67	20	34.06	5	10.4	3	7.78
NC_002946.2	RefSeq	exon	721459	722472	+	NGO0721	120	42.11	184	63.04	78	32.64	51	26.62
NC_002946.2	RefSeq	exon	722517	722657	+	NGO0722	13	32.8	25	61.6	6	18.05	10	37.53
NC_002946.2	RefSeq	exon	722896	723144	+	NGO0723	28	40.01	48	66.97	16	27.26	13	27.63
NC_002946.2	RefSeq	exon	723086	723208	+	NGO0724	3	8.68	3	8.47	0	0	0	0
NC_002946.2	RefSeq	exon	723158	723466	-	NGO0725	1	1.15	3	3.37	0	0	4	6.85
NC_002946.2	RefSeq	exon	726767	727315	-	NGO0727	2	1.3	0	0	1	0.77	1	0.96
NC_002946.2	RefSeq	exon	727336	728238	-	NGO0728	18	7.09	33	12.7	16	7.52	13	7.62
NC_002946.2	RefSeq	exon	728344	728556	-	NGO0729	25	41.76	55	89.71	12	23.9	36	89.45
NC_002946.2	RefSeq	exon	728611	729264	-	NGO0730	1	0.54	1	0.53	0	0	0	0
NC_002946.2	RefSeq	exon	729286	729570	-	NGO0731	228	284.64	1206	1470.1	176	262.01	1023	1899.64
NC_002946.2	RefSeq	exon	729607	729870	-	NGO0732	1276	1719.72	4348	5721.78	1284	2063.56	2223	4456.33
NC_002946.2	RefSeq	exon	731378	732157	-	NGO0734	30	13.68	53	23.61	29	15.77	26	17.64
NC_002946.2	RefSeq	exon	732156	732314	+	NGO0735	0	0	0	0	0	0	0	0
NC_002946.2	RefSeq	exon	732449	732745	-	NGO0736	41	49.12	43	50.3	19	27.14	24	42.77
NC_002946.2	RefSeq	exon	733057	734115	+	NGO0738	10	3.36	49	16.07	15	6.01	13	6.5
NC_002946.2	RefSeq	exon	734185	736200	-	NGO0739	371	65.48	264	45.49	177	37.25	81	21.26
NC_002946.2	RefSeq	exon	736220	736984	-	NGO0740	107	49.77	108	49.05	60	33.28	38	26.29
NC_002946.2	RefSeq	exon	737184	738230	+	NGO0741	897	304.83	869	288.35	885	358.64	509	257.28
NC_002946.2	RefSeq	exon	738883	739218	-	NGO0742	177	187.43	116	119.94	121	152.79	59	92.93
NC_002946.2	RefSeq	exon	739299	741422	-	NGO0743	880	147.41	309	50.54	520	103.87	204	50.83
NC_002946.2	RefSeq	exon	741517	743493	-	NGO0744	136	24.48	127	22.32	86	18.46	51	13.65
NC_002946.2	RefSeq	exon	743637	743822	+	NGO0745	93	177.9	145	270.83	72	164.24	69	196.33
NC_002946.2	RefSeq	exon	743833	744501	+	NGO0746	165	87.75	323	167.73	149	94.5	293	231.78
NC_002946.2	RefSeq	exon	744501	745214	+	NGO0747	117	58.3	147	71.53	72	42.78	78	57.81
NC_002946.2	RefSeq	exon	745262	745747	+	NGO0748	58	42.46	129	92.21	54	47.14	119	129.58
NC_002946.2	RefSeq	exon	747669	748577	+	NGO0751	55	21.53	51	19.49	33	15.4	27	15.72
NC_002946.2	RefSeq	exon	748733	749389	-	NGO0752	19	10.29	15	7.93	25	16.14	11	8.86
NC_002946.2	RefSeq	exon	749386	751155	-	NGO0753	104	20.91	100	19.63	74	17.74	82	24.52
NC_002946.2	RefSeq	exon	751362	751976	+	NGO0754	170	98.35	616	347.98	180	124.18	658	566.23
NC_002946.2	RefSeq	exon	752139	752756	+	NGO0755	472	271.75	591	332.23	390	267.75	329	281.74
NC_002946.2	RefSeq	exon	752764	753627	+	NGO0756	283	116.54	241	96.91	223	109.51	132	80.85
NC_002946.2	RefSeq	exon	753640	754074	-	NGO0757	480	392.61	1283	1024.67	291	283.83	967	1176.46
NC_002946.2	RefSeq	exon	754220	754912	+	NGO0758	917	470.81	199	99.76	906	554.69	189	144.33
NC_002946.2	RefSeq	exon	755001	755147	-	NGO0759	13	31.47	7	16.54	6	17.32	1	3.6
NC_002946.2	RefSeq	exon	755151	756182	-	NGO0760	67	23.1	55	18.52	54	22.2	46	23.59
NC_002946.2	RefSeq	exon	756266	756574	-	NGO0761	164	188.84	325	365.4	130	178.5	153	262.04
NC_002946.2	RefSeq	exon	756606	756746	+	NGO0762	30	75.7	13	32.03	17	51.15	6	22.52
NC_002946.2	RefSeq	exon	756992	758224	-	NGO0763	574	165.64	451	127.07	375	129.04	189	81.12
NC_002946.2	RefSeq	exon	758303	759931	-	NGO0764	1724	376.55	1824	389	1325	345.11	731	237.49
NC_002946.2	RefSeq	exon	760081	760455	+	NGO0765	317	300.77	681	630.9	210	237.6	561	791.72
NC_002946.2	RefSeq	exon	760504	762042	+	NGO0766	1370	316.73	1768	399.11	1213	334.41	577	198.42
NC_002946.2	RefSeq	exon	762109	762726	+	NGO0767	181	104.21	233	130.98	133	91.31	110	94.2
NC_002946.2	RefSeq	exon	762907	763158	-	NGO0768	6198	8751.1	16903	23302.8	4032	6788.54	7337	15408.5
NC_002946.2	RefSeq	exon	763287	764534	+	NGO0769	861	245.47	1469	408.93	803	273	994	421.52
NC_002946.2	RefSeq	exon	764527	765222	+	NGO0770	340	173.81	349	174.21	288	175.57	206	156.64
NC_002946.2	RefSeq	exon	765289	767034	+	NGO0771	867	176.68	784	156	621	150.91	347	105.18
NC_002946.2	RefSeq	exon	767722	768723	+	NGO0773	225	79.9	113	39.18	96	40.65	51	26.94
NC_002946.2	RefSeq	exon	768871	769440	+	NGO0774	26	16.23	48	29.26	13	9.68	15	13.93
NC_002946.2	RefSeq	exon	769563	772025	+	NGO0775	2852	412	6374	899.07	2629	452.88	5398	1159.87
NC_002946.2	RefSeq	exon	772015	772605	-	NGO0776	13	7.83	6	3.53	6	4.31	2	1.79
NC_002946.2	RefSeq	exon	772207	772476	+	NGO0777	4186	5516.29	3904	5023.33	3595	5649.26	1683	3298.84
NC_002946.2	RefSeq	exon	772652	773086	-	NGO0778	199	162.77	155	123.79	161	157.03	46	55.96
NC_002946.2	RefSeq	exon	773079	774386	-	NGO0779	656	178.45	614	163.08	542	175.81	295	119.36
NC_002946.2	RefSeq	exon	774582	774953	+	NGO0780	430	411.28	807	753.66	312	355.85	500	711.33
NC_002946.2	RefSeq	exon	775030	776952	+	NGO0781	510	94.36	591	106.77	389	85.83	272	74.86
NC_002946.2	RefSeq	exon	776978	777334	+	NGO0782	38	37.87	65	63.25	36	42.78	78	115.63
NC_002946.2	RefSeq	exon	777425	777937	+	NGO0783	109	75.6	142	96.16	78	64.51	69	71.18
NC_002946.2	RefSeq	exon	777985	778161	+	NGO0784	38	76.39	19	37.29	20	47.94	18	53.82
NC_002946.2	RefSeq	exon	778408	778830	+	NGO0785	12	10.09	19	15.6	11	11.03	12	15.01
NC_002946.2	RefSeq	exon	778867	779526	-	NGO0786	55	29.65	56	29.48	50	32.14	48	38.49
NC_002946.2	RefSeq	exon	779607	780014	+	NGO0787	193	168.31	304	258.86	247	256.86	259	335.95
NC_002946.2	RefSeq	exon	780029	780976	+	NGO0788	394	147.88	423	155.02	628	281.07	293	163.57
NC_002946.2	RefSeq	exon	781083	782153	-	NGO0789	117	38.87	118	38.28	117	46.35	31	15.32
NC_002946.2	RefSeq	exon	782211	782369	-	NGO0790	3	6.71	7	15.29	2	5.34	7	23.3
NC_002946.2	RefSeq	exon	782338	782613	+	NGO0791	66	85.08	108	135.94	53	81.47	109	209.01
NC_002946.2	RefSeq	exon	782666	783238	+	NGO0792	130	80.72	275	166.73	147	108.85	275	253.99
NC_002946.2	RefSeq	exon	783231	784214	+	NGO0793	365	131.98	271	95.68	276	119.01	113	60.77
NC_002946.2	RefSeq	exon	784689	785153	+	NGO0794	223	170.63	3210	2398.27	263	239.97	2078	2365.02
NC_002946.2	RefSeq	exon	785181	785654	+	NGO0795	415	311.52	4117	3017.5	380	340.14	3082	3441.09
NC_002946.2	RefSeq	exon	785742	786314	-	NGO0796	596	370.09	221	133.99	425	314.7	93	85.9
NC_002946.2	RefSeq	exon	785985	786302	+	NGO0797	24	26.85	78	85.21	33	44.03	91	151.45
NC_002946.2	RefSeq	exon	786351	788909	+	NGO0798	132	18.35	263	35.71	109	18.07	213	44.05
NC_002946.2	RefSeq	exon	789056	790519	+	NGO0799	1202	292.13	1124	266.73	975	282.57	884	319.56
NC_002946.2	RefSeq	exon	790591	790839	-	NGO0800	82	117.17	62	86.5	59	100.53	34	72.26
NC_002946.2	RefSeq	exon	790855	793230	-	NGO0801	1359	203.51	1377	201.34	1022	182.5	984	219.17
NC_002946.2	RefSeq	exon	793665	793934	+	NGO0802	79	104.11	302	388.59	53	83.29	169	331.26
NC_002946.2	RefSeq	exon	793931	795742	-	NGO0803	3588	704.54	2792	535.31	2510	587.72	1436	419.41
NC_002946.2	RefSeq	exon	795859	796749	-	NGO0804	97	38.74	104	40.55	99	47.14	90	53.46
NC_002946.2	RefSeq	exon	796889	797470	+	NGO0805	20	12.23	65	38.8	29	21.14	65	59.11
NC_002946.2	RefSeq	exon	797898	798980	+	NGO0806	24	7.88	18	5.77	11	4.31	9	4.4
NC_002946.2	RefSeq	exon	802735	804594	+	NGO0809	260	49.74	141	26.34	268	61.13	50	14.23
NC_002946.2	RefSeq	exon	804636	804938	+	NGO0810	18	21.14	12	13.76	13	18.2	5	8.73
NC_002946.2	RefSeq	exon	804781	805686	-	NGO0811	151	59.3	93	35.66	87	40.74	28	16.36
NC_002946.2	RefSeq	exon	805132	805749	+	NGO0812	122	70.24	40	22.49	50	34.33	25	21.41
NC_002946.2	RefSeq	exon	805845	806897	-	NGO0813	326	110.15	250	82.48	218	87.84	73	36.69
NC_002946.2	RefSeq	exon	806915	807067	-	NGO0814	12	27.91	14	31.79	10	27.73	13	44.97
NC_002946.2	RefSeq	exon	807104	808480	-	NGO0815	941	243.15	965	243.47	1080	332.77	726	279.03
NC_002946.2	RefSeq	exon	808542	808847	-	NGO0816	283	329.06	228	258.86	301	417.35	178	307.85
NC_002946.2	RefSeq	exon	809472	809669	-	NGO0818	37	66.49	29	50.88	18	38.57	10	26.73
NC_002946.2	RefSeq	exon	809679	810464	-	NGO0819	247	111.81	313	138.35	187	100.94	310	208.73
NC_002946.2	RefSeq	exon	810538	811818	-	NGO0820	191	53.05	207	56.14	123	40.74	65	26.85
NC_002946.2	RefSeq	exon	811916	812875	-	NGO0821	1472	545.57	2011	727.76	1372	606.37	1069	589.32
NC_002946.2	RefSeq	exon	813087	813488	+	NGO0822	30	26.55	83	71.73	27	28.5	109	143.5
NC_002946.2	RefSeq	exon	813556	813753	-	NGO0823	244	438.47	186	326.36	191	409.28	169	451.71
NC_002946.2	RefSeq	exon	814566	814907	-	NGO0825	186	193.51	37	37.59	162	200.98	25	38.69
NC_002946.2	RefSeq	exon	814963	815721	-	NGO0826	383	179.54	123	56.3	237	132.48	83	57.87
NC_002946.2	RefSeq	exon	815760	816323	-	NGO0827	163	102.83	69	42.5	97	72.97	19	17.83
NC_002946.2	RefSeq	exon	816373	816519	-	NGO0828	11	26.62	1	2.36	5	14.43	5	18
NC_002946.2	RefSeq	exon	816596	818458	-	NGO0829	662	126.43	291	54.27	503	114.55	98	27.84
NC_002946.2	RefSeq	exon	818629	819501	+	NGO0830	334	136.13	304	120.98	247	120.04	109	66.08
NC_002946.2	RefSeq	exon	819576	820949	+	NGO0831	274	70.95	144	36.41	207	63.92	86	33.12
NC_002946.2	RefSeq	exon	820972	821691	+	NGO0832	103	50.9	87	41.98	84	49.5	60	44.1
NC_002946.2	RefSeq	exon	821857	822528	+	NGO0834	332	175.78	112	57.9	266	167.95	106	83.48
NC_002946.2	RefSeq	exon	822902	823549	+	NGO0835	184	101.03	110	58.97	139	91.01	79	64.52
NC_002946.2	RefSeq	exon	823589	823732	+	NGO0836	4	9.88	8	19.3	5	14.73	0	0
NC_002946.2	RefSeq	exon	825812	826480	+	NGO0841	127	67.54	329	170.85	109	69.13	212	167.71
NC_002946.2	RefSeq	exon	826477	827145	+	NGO0842	52	27.66	58	30.12	32	20.29	42	33.22
NC_002946.2	RefSeq	exon	827290	827577	-	NGO0843	121	149.49	62	74.79	127	187.1	39	71.67
NC_002946.2	RefSeq	exon	827592	828488	-	NGO0844	743	294.72	406	157.25	672	317.86	425	250.75
NC_002946.2	RefSeq	exon	828658	829788	+	NGO0845	211	66.38	244	74.95	180	67.53	172	80.48
NC_002946.2	RefSeq	exon	829862	830713	+	NGO0846	322	134.47	265	108.06	328	163.34	86	53.42
NC_002946.2	RefSeq	exon	830798	831460	-	NGO0847	549	294.63	1057	553.87	401	256.62	500	399.11
NC_002946.2	RefSeq	exon	831659	833212	-	NGO0848	506	115.85	3416	763.68	552	150.71	1987	676.69
NC_002946.2	RefSeq	exon	834819	836081	+	NGO0850	344	96.91	159	43.74	320	107.5	105	44
NC_002946.2	RefSeq	exon	836257	839301	-	NGO0851	1606	187.66	3477	396.7	1598	222.66	2579	448.23
NC_002946.2	RefSeq	exon	839467	840147	+	NGO0852	143	74.71	141	71.93	96	59.81	114	88.59
NC_002946.2	RefSeq	exon	840176	840535	+	NGO0853	103	101.8	159	153.44	72	84.86	134	196.99
NC_002946.2	RefSeq	exon	840823	840960	-	NGO0854	117	301.66	426	1072.45	84	258.26	567	2174.43
NC_002946.2	RefSeq	exon	841711	842067	-	NGO0857	175	174.41	228	221.88	172	204.42	156	231.26
NC_002946.2	RefSeq	exon	842123	842725	+	NGO0858	105	61.96	322	185.52	118	83.03	244	214.15
NC_002946.2	RefSeq	exon	842817	843662	+	NGO0859	37	15.56	91	37.37	30	15.05	26	16.26
NC_002946.2	RefSeq	exon	843668	844126	+	NGO0860	0	0	8	6.06	1	0.92	0	0
NC_002946.2	RefSeq	exon	844152	844400	-	NGO0861	1971	2816.43	1737	2423.51	1541	2625.79	1313	2790.66
NC_002946.2	RefSeq	exon	844641	845615	+	NGO0862	551	201.08	737	262.61	520	226.28	461	250.23
NC_002946.2	RefSeq	exon	845774	845992	-	NGO0863	2584	4198.17	1120	1776.72	2968	5750.11	1284	3102.86
NC_002946.2	RefSeq	exon	848531	848773	+	NGO0865	280	409.98	339	484.66	198	345.71	448	975.69
NC_002946.2	RefSeq	exon	848840	850090	+	NGO0866	866	246.3	1373	381.29	842	285.57	1111	470
NC_002946.2	RefSeq	exon	850163	850552	-	NGO0867	535	488.09	680	605.74	442	480.86	369	500.73
NC_002946.2	RefSeq	exon	851492	852283	+	NGO0868	46	20.67	54	23.69	46	24.64	29	19.38
NC_002946.2	RefSeq	exon	852434	853078	+	NGO0869	63	34.75	73	39.32	40	26.31	33	27.08
NC_002946.2	RefSeq	exon	853097	855007	+	NGO0870	525	97.75	408	74.17	444	98.58	165	45.69
NC_002946.2	RefSeq	exon	855029	855358	+	NGO0871	9	9.7	12	12.63	12	15.43	0	0
NC_002946.2	RefSeq	exon	855507	856982	+	NGO0872	245	59.06	268	63.08	213	61.23	97	34.78
NC_002946.2	RefSeq	exon	857066	858004	+	NGO0873	633	239.86	517	191.28	406	183.45	145	81.72
NC_002946.2	RefSeq	exon	858005	858865	+	NGO0874	407	168.19	273	110.16	227	111.86	82	50.4
NC_002946.2	RefSeq	exon	858882	860018	+	NGO0875	454	142.07	205	62.64	300	111.95	79	36.77
NC_002946.2	RefSeq	exon	860065	860547	+	NGO0876	8	5.89	6	4.32	9	7.91	2	2.19
NC_002946.2	RefSeq	exon	861698	861901	+	NGO0878	3	5.23	0	0	0	0	0	0
NC_002946.2	RefSeq	exon	861993	862184	-	NGO0879	1	1.85	0	0	1	2.21	2	5.51
NC_002946.2	RefSeq	exon	862282	862887	+	NGO0880	54	31.71	45	25.8	25	17.5	36	31.44
NC_002946.2	RefSeq	exon	863630	864451	-	NGO0881	0	0	0	0	0	0	0	0
NC_002946.2	RefSeq	exon	864823	865149	+	NGO0883	0	0	0	0	0	0	0	0
NC_002946.2	RefSeq	exon	865171	865578	+	NGO0884	0	0	0	0	0	0	0	0
NC_002946.2	RefSeq	exon	865554	865724	-	NGO0885	2	4.16	4	8.13	2	4.96	5	15.47
NC_002946.2	RefSeq	exon	865857	866939	-	NGO0886	7	2.3	7	2.25	6	2.35	2	0.98
NC_002946.2	RefSeq	exon	867077	867625	-	NGO0887	13	8.43	8	5.06	9	6.96	0	0
NC_002946.2	RefSeq	exon	867765	868025	-	NGO0888	325	443.05	178	236.93	262	425.91	130	263.6
NC_002946.2	RefSeq	exon	868110	868271	+	NGO0889	1	2.2	5	10.72	2	5.24	10	32.67
NC_002946.2	RefSeq	exon	868321	870012	-	NGO0890	1027	215.96	549	112.72	1381	346.3	623	194.86
NC_002946.2	RefSeq	exon	870109	870528	-	NGO0891	598	506.6	473	391.25	896	905.14	557	701.85
NC_002946.2	RefSeq	exon	870645	870926	+	NGO0892	4	5.05	14	17.25	2	3.01	30	56.3
NC_002946.2	RefSeq	exon	871108	874941	+	NGO0893	893	82.87	700	63.43	636	70.38	221	30.51
NC_002946.2	RefSeq	exon	875018	876019	+	NGO0894	81	28.76	40	13.87	50	21.17	11	5.81
NC_002946.2	RefSeq	exon	876080	876262	-	NGO0895	37	71.94	243	461.32	39	90.42	143	413.55
NC_002946.2	RefSeq	exon	876435	876566	-	NGO0896	33	88.95	140	368.47	28	90	113	453.05
NC_002946.2	RefSeq	exon	876614	876778	+	NGO0897	4	8.63	1	2.11	2	5.14	1	3.21
NC_002946.2	RefSeq	exon	878296	878772	-	NGO0899	403	300.61	476	346.68	255	226.82	81	89.87
NC_002946.2	RefSeq	exon	879163	880464	+	NGO0900	158	43.18	122	32.55	89	29	30	12.19
NC_002946.2	RefSeq	exon	880542	881075	-	NGO0901	20	13.33	41	26.67	18	14.3	39	38.65
NC_002946.2	RefSeq	exon	881132	882709	-	NGO0902	22	4.96	24	5.28	24	6.45	12	4.02
NC_002946.2	RefSeq	exon	882770	884176	-	NGO0903	96	24.28	224	55.31	85	25.63	177	66.58
NC_002946.2	RefSeq	exon	884459	885238	+	NGO0904	1113	507.71	578	257.44	1211	658.73	329	223.22
NC_002946.2	RefSeq	exon	885235	885936	+	NGO0905	845	428.28	393	194.49	1001	605	337	254.06
NC_002946.2	RefSeq	exon	885933	887387	+	NGO0906	2546	622.6	1044	249.28	3155	920.01	715	260.07
NC_002946.2	RefSeq	exon	887536	887955	-	NGO0907	55	46.59	67	55.42	38	38.39	11	13.86
NC_002946.2	RefSeq	exon	887955	888191	-	NGO0908	78	117.1	74	108.47	54	96.67	30	66.99
NC_002946.2	RefSeq	exon	888397	889218	-	NGO0909	0	0	0	0	0	0	0	0
NC_002946.2	RefSeq	exon	890632	891522	-	NGO0912	4495	1795	1734	676.11	4993	2377.61	1518	901.64
NC_002946.2	RefSeq	exon	891533	892699	-	NGO0913	5399	1646.09	2720	809.74	5324	1935.64	1824	827.17
NC_002946.2	RefSeq	exon	892771	893058	-	NGO0914	194	239.67	282	340.17	194	285.8	186	341.79
NC_002946.2	RefSeq	exon	893178	894611	-	NGO0915	2764	685.8	2974	720.51	2831	837.62	2078	766.9
NC_002946.2	RefSeq	exon	894872	896053	-	NGO0916	1682	506.31	714	209.86	1898	681.3	344	154.02
NC_002946.2	RefSeq	exon	896153	898981	-	NGO0917	4204	528.74	2577	316.47	3897	584.46	1293	241.88
NC_002946.2	RefSeq	exon	899186	900469	-	NGO0918	5330	1476.98	1522	411.81	6693	2211.63	1374	566.32
NC_002946.2	RefSeq	exon	900581	900829	-	NGO0919	1079	1541.82	746	1040.84	1276	2174.24	894	1900.11
NC_002946.2	RefSeq	exon	900833	901561	-	NGO0920	643	313.83	228	108.66	704	409.73	137	99.46
NC_002946.2	RefSeq	exon	901660	903423	-	NGO0921	3367	679.14	920	181.19	3196	768.71	738	221.41				0.285751
NC_002946.2	RefSeq	exon	903426	903767	-	NGO0922	475	494.17	170	172.69	502	622.78	115	177.96			0.349455	0.241955
NC_002946.2	RefSeq	exon	903761	904138	-	NGO0923	371	349.22	218	200.36	531	596.02	103	144.21			0.573736
NC_002946.2	RefSeq	exon	904199	904408	-	NGO0924	14	23.72	15	24.82	8	16.16	2	5.04
NC_002946.2	RefSeq	exon	904425	905828	-	NGO0925	3164	801.83	2856	706.7	3064	925.93	2005	755.77
NC_002946.2	RefSeq	exon	906077	906814	-	NGO0926	33025	15922	23338	10986.3	26835	15427.7	20335	14582.4
NC_002946.2	RefSeq	exon	906917	907081	-	NGO0927	64	138.01	144	303.2	57	146.57	257	824.31
NC_002946.2	RefSeq	exon	907093	909369	-	NGO0928	2456	383.78	1293	197.28	2061	384.04	454	105.52
NC_002946.2	RefSeq	exon	909505	910383	-	NGO0929	24	9.71	32	12.65	23	11.1	21	12.64
NC_002946.2	RefSeq	exon	910582	910857	+	NGO0930	35	45.12	50	62.94	40	61.49	20	38.35
NC_002946.2	RefSeq	exon	910857	910982	+	NGO0931	48	135.54	9	24.82	16	53.88	6	25.2
NC_002946.2	RefSeq	exon	911041	911481	+	NGO0932	69	55.67	114	89.81	31	29.82	30	36
NC_002946.2	RefSeq	exon	911429	912568	+	NGO0933	328	102.37	618	188.33	346	128.77	317	147.16
NC_002946.2	RefSeq	exon	912565	913146	+	NGO0934	277	169.34	340	202.96	244	177.88	128	116.39
NC_002946.2	RefSeq	exon	914253	914813	-	NGO0936	3160	2004.18	2833	1754.4	2350	1777.3	975	919.78
NC_002946.2	RefSeq	exon	914856	916007	-	NGO0937	129	39.84	142	42.82	111	40.88	63	28.94
NC_002946.2	RefSeq	exon	916026	916334	-	NGO0938	48	55.27	72	80.95	50	68.65	30	51.38
NC_002946.2	RefSeq	exon	916342	916653	-	NGO0939	3	3.42	6	6.68	4	5.44	8	13.57
NC_002946.2	RefSeq	exon	916655	917596	+	NGO0940	79	29.84	49	18.07	61	27.47	21	11.8
NC_002946.2	RefSeq	exon	917600	918319	+	NGO0941	29	14.33	25	12.06	15	8.84	7	5.15
NC_002946.2	RefSeq	exon	918324	918812	+	NGO0942	30	21.83	31	22.02	30	26.03	12	12.99
NC_002946.2	RefSeq	exon	921445	922320	+	NGO0947	233	94.64	300	118.98	238	115.27	160	96.66
NC_002946.2	RefSeq	exon	922329	923525	+	NGO0948	1028	305.57	663	192.43	973	344.89	444	196.3
NC_002946.2	RefSeq	exon	923582	924514	-	NGO0949	247	94.19	132	49.15	243	110.5	112	63.53
NC_002946.2	RefSeq	exon	924507	924803	-	NGO0950	12	14.38	8	9.36	24	34.29	12	21.38
NC_002946.2	RefSeq	exon	926135	928903	+	NGO0952	297	38.16	372	46.67	211	32.33	193	36.89
NC_002946.2	RefSeq	exon	928934	929149	+	NGO0953	0	0	1	1.61	1	1.96	0	0
NC_002946.2	RefSeq	exon	929779	929928	-	NGO0955	2	4.74	1	2.32	3	8.49	0	0
NC_002946.2	RefSeq	exon	929928	931145	-	NGO0956	763	222.89	359	102.4	826	287.73	83	36.06
NC_002946.2	RefSeq	exon	931182	931346	+	NGO0957	1	2.16	0	0	3	7.71	1	3.21
NC_002946.2	RefSeq	exon	931347	932075	-	NGO0958	225	109.82	161	76.73	156	90.79	38	27.59
NC_002946.2	RefSeq	exon	932157	932621	-	NGO0959	614	469.82	886	661.95	850	775.57	1161	1321.36
NC_002946.2	RefSeq	exon	932839	933615	+	NGO0960	205	93.87	279	124.75	126	68.8	158	107.62
NC_002946.2	RefSeq	exon	933860	934714	+	NGO0961	202	84.06	165	67.04	114	56.57	55	34.04
NC_002946.2	RefSeq	exon	934704	935963	+	NGO0962	96	27.11	66	18.2	84	28.29	27	11.34
NC_002946.2	RefSeq	exon	936055	937773	+	NGO0963	731	151.3	648	130.96	589	145.38	392	120.68
NC_002946.2	RefSeq	exon	939735	939995	+	NGO0967	10	13.63	12	15.97	9	14.63	1	2.03
NC_002946.2	RefSeq	exon	940182	940928	-	NGO0968	769	366.28	1086	505.07	600	340.79	529	374.78
NC_002946.2	RefSeq	exon	941107	941808	-	NGO0969	148	75.01	106	52.46	89	53.79	31	23.37
NC_002946.2	RefSeq	exon	941847	942518	-	NGO0970	396	209.67	292	150.96	318	200.78	141	111.04
NC_002946.2	RefSeq	exon	942595	943077	-	NGO0971	107	78.82	82	58.98	78	68.52	46	50.4
NC_002946.2	RefSeq	exon	943109	943798	-	NGO0972	518	267.11	353	177.73	323	198.61	197	151.1
NC_002946.2	RefSeq	exon	943795	944529	-	NGO0973	466	225.58	296	139.91	344	198.58	221	159.13
NC_002946.2	RefSeq	exon	944685	945995	-	NGO0974	373	101.23	408	108.12	371	120.07	198	79.93
NC_002946.2	RefSeq	exon	945985	946170	-	NGO0975	54	103.3	57	106.47	54	123.18	36	102.43
NC_002946.2	RefSeq	exon	946170	946469	-	NGO0976	101	119.79	138	159.81	132	186.68	75	132.31
NC_002946.2	RefSeq	exon	946790	948016	+	NGO0977	3127	906.77	1698	480.77	2991	1034.26	714	307.96
NC_002946.2	RefSeq	exon	948529	950370	-	NGO0978	6452	1246.28	12377	2334.38	4582	1055.41	6119	1758.05
NC_002946.2	RefSeq	exon	950461	950931	+	NGO0979	28	21.15	41	30.24	28	25.22	36	40.45
NC_002946.2	RefSeq	exon	951004	951831	-	NGO0980	182	78.21	191	80.14	153	78.4	81	51.77
NC_002946.2	RefSeq	exon	951903	952385	-	NGO0981	2700	1988.97	2252	1619.82	1420	1247.38	1361	1491.26
NC_002946.2	RefSeq	exon	952514	952798	+	NGO0982	3	3.75	3	3.66	0	0	0	0
NC_002946.2	RefSeq	exon	952858	953124	+	NGO0983	539	718.27	1030	1340.2	671	1066.27	734	1454.88
NC_002946.2	RefSeq	exon	953234	954601	+	NGO0984	37	9.62	40	10.16	30	9.3	5	1.93
NC_002946.2	RefSeq	exon	957331	957783	-	NGO0986	646	507.39	679	520.74	411	384.95	380	443.94
NC_002946.2	RefSeq	exon	957832	958842	-	NGO0987	711	250.22	946	325.08	450	188.85	602	315.13
NC_002946.2	RefSeq	exon	959239	960108	-	NGO0988	701	286.69	867	346.21	711	346.74	714	434.33
NC_002946.2	RefSeq	exon	960876	961739	-	NGO0990	213	87.72	524	210.7	142	69.73	392	240.11
NC_002946.2	RefSeq	exon	962111	963256	-	NGO0991	169	52.47	149	45.17	129	47.76	85	39.25
NC_002946.2	RefSeq	exon	963369	963989	-	NGO0992	81	46.41	87	48.67	54	36.89	65	55.39
NC_002946.2	RefSeq	exon	964023	964532	-	NGO0993	97	67.67	197	134.2	79	65.72	134	139.05
NC_002946.2	RefSeq	exon	964627	965178	-	NGO0994	1624	1046.79	2139	1346.22	1817	1396.6	1341	1285.67
NC_002946.2	RefSeq	exon	965461	965883	-	NGO0995	299	251.5	936	768.74	289	289.88	772	965.87
NC_002946.2	RefSeq	exon	966015	968765	+	NGO0996	2025	261.91	2656	335.42	1830	282.24	1154	222
NC_002946.2	RefSeq	exon	968910	970682	+	NGO0998	442	88.7	878	172.04	290	69.4	1016	303.27
NC_002946.2	RefSeq	exon	970869	972797	+	NGO0999	873	161.03	1920	345.79	806	177.28	1649	452.41
NC_002946.2	RefSeq	exon	972837	973064	-	NGO1000	5	7.8	13	19.81	3	5.58	5	11.61
NC_002946.2	RefSeq	exon	973188	973673	-	NGO1001	73	53.44	84	60.05	39	34.05	65	70.78
NC_002946.2	RefSeq	exon	973680	974048	-	NGO1002	172	165.85	167	157.23	89	102.33	59	84.62
NC_002946.2	RefSeq	exon	974075	974617	-	NGO1003	24	15.73	27	17.27	19	14.85	16	15.59
NC_002946.2	RefSeq	exon	974783	975142	-	NGO1004	17	16.8	13	12.55	6	7.07	4	5.88
NC_002946.2	RefSeq	exon	975275	976141	-	NGO1005	66	27.09	49	19.63	59	28.87	37	22.59
NC_002946.2	RefSeq	exon	976191	976541	-	NGO1006	18	18.25	9	8.91	5	6.04	3	4.52
NC_002946.2	RefSeq	exon	976976	977185	-	NGO1007	12	20.33	21	34.74	8	16.16	11	27.72
NC_002946.2	RefSeq	exon	977178	977468	-	NGO1008	21	25.68	50	59.69	28	40.82	23	41.83
NC_002946.2	RefSeq	exon	977473	977760	-	NGO1009	36	44.48	49	59.11	33	48.62	35	64.32
NC_002946.2	RefSeq	exon	977880	978314	-	NGO1010	141	115.33	210	167.72	70	68.28	112	136.26
NC_002946.2	RefSeq	exon	978515	978889	-	NGO1011	145	137.58	207	191.77	67	75.81	118	166.53
NC_002946.2	RefSeq	exon	978886	979764	-	NGO1012	740	299.54	1271	502.34	404	195.01	425	255.88
NC_002946.2	RefSeq	exon	980160	980540	-	NGO1013	219	204.52	565	515.19	185	206.02	209	290.31
NC_002946.2	RefSeq	exon	980749	981042	+	NGO1014	1	1.21	0	0	1	1.44	0	0
NC_002946.2	RefSeq	exon	981023	981313	+	NGO1015	1	1.22	0	0	0	0	0	0
NC_002946.2	RefSeq	exon	982212	984008	+	NGO1020	5	0.99	8	1.55	0	0	4	1.18
NC_002946.2	RefSeq	exon	986456	987631	+	NGO1024	298	90.16	2930	865.58	301	108.6	1894	852.34
NC_002946.2	RefSeq	exon	987973	988521	-	NGO1025	305	197.67	361	228.44	265	204.8	227	218.82
NC_002946.2	RefSeq	exon	988524	990020	-	NGO1026	916	217.71	1588	368.53	979	277.47	1478	522.51
NC_002946.2	RefSeq	exon	990282	990482	-	NGO1027	6	10.62	6	10.37	5	10.55	7	18.43
NC_002946.2	RefSeq	exon	990554	992533	+	NGO1028	1086	195.15	825	144.76	1037	222.21	359	95.96
NC_002946.2	RefSeq	exon	992677	994065	+	NGO1029	375	96.06	130	32.52	372	113.63	49	18.67
NC_002946.2	RefSeq	exon	994130	995053	-	NGO1030	320	123.22	233	87.61	259	118.93	73	41.81
NC_002946.2	RefSeq	exon	995426	995950	-	NGO1031	615	416.8	529	350.06	433	349.93	155	156.25
NC_002946.2	RefSeq	exon	995954	997336	-	NGO1032	748	192.44	888	223.07	542	166.28	284	108.68
NC_002946.2	RefSeq	exon	997448	998071	-	NGO1033	316	180.18	1379	767.76	242	164.55	1326	1124.61
NC_002946.2	RefSeq	exon	998126	998470	+	NGO1034	0	0	0	0	1	1.23	2	3.07
NC_002946.2	RefSeq	exon	999363	999746	-	NGO1037	498	461.43	2240	2026.57	413	456.33	1719	2369.11
NC_002946.2	RefSeq	exon	1000964	1001692	+	NGO1040	40	19.52	91	43.37	37	21.53	47	34.12
NC_002946.2	RefSeq	exon	1001855	1003363	+	NGO1041	258	60.83	284	65.38	254	71.42	148	51.91
NC_002946.2	RefSeq	exon	1003525	1003908	+	NGO1042	1	0.93	5	4.52	4	4.42	0	0
NC_002946.2	RefSeq	exon	1003573	1003917	-	NGO1043	7281	7509.03	5164	5200.11	5478	6736.89	3530	5414.98
NC_002946.2	RefSeq	exon	1004234	1004779	-	NGO1044	321	209.18	374	237.97	225	174.84	229	221.96
NC_002946.2	RefSeq	exon	1004860	1005870	-	NGO1045	465	163.65	511	175.6	409	171.64	274	143.43
NC_002946.2	RefSeq	exon	1006130	1008709	+	NGO1046	1926	265.61	9639	1297.95	1969	323.8	14775	3030.74
NC_002946.2	RefSeq	exon	1008781	1009995	-	NGO1047	1072	313.93	884	252.77	1006	351.3	439	191.22
NC_002946.2	RefSeq	exon	1010084	1010293	-	NGO1048	17	28.8	29	47.98	32	64.65	23	57.96
NC_002946.2	RefSeq	exon	1010485	1011291	+	NGO1049	37	16.31	28	12.05	45	23.66	14	9.18
NC_002946.2	RefSeq	exon	1012691	1012930	+	NGO1051	1	1.48	0	0	1	1.77	0	0
NC_002946.2	RefSeq	exon	1012965	1013675	+	NGO1052	64	32.03	225	109.94	96	57.29	132	98.25
NC_002946.2	RefSeq	exon	1013748	1014209	+	NGO1053	29	22.33	107	80.46	17	15.61	38	43.53
NC_002946.2	RefSeq	exon	1014283	1014444	+	NGO1054	11	24.16	19	40.75	8	20.95	10	32.67
NC_002946.2	RefSeq	exon	1014597	1015079	+	NGO1055	20	14.73	56	40.28	19	16.69	24	26.3
NC_002946.2	RefSeq	exon	1015477	1016688	-	NGO1056	894	262.45	1345	385.54	980	343.07	896	391.24
NC_002946.2	RefSeq	exon	1016592	1017338	-	NGO1058	190	90.5	124	57.67	112	63.61	38	26.92
NC_002946.2	RefSeq	exon	1017355	1018911	-	NGO1059	609	139.17	503	112.23	375	102.19	138	46.91
NC_002946.2	RefSeq	exon	1019279	1020064	-	NGO1060	400	181.07	783	346.09	347	187.31	350	235.66
NC_002946.2	RefSeq	exon	1020175	1021608	-	NGO1061	231	57.32	426	103.21	287	84.92	366	135.07
NC_002946.2	RefSeq	exon	1022009	1022803	+	NGO1062	304	136.06	706	308.52	279	148.9	447	297.56
NC_002946.2	RefSeq	exon	1022564	1022944	-	NGO1063	426	397.83	696	634.64	326	363.04	391	543.12
NC_002946.2	RefSeq	exon	1023468	1025549	+	NGO1064	989	169.02	268	44.72	1854	377.82	125	31.77
NC_002946.2	RefSeq	exon	1025539	1025733	+	NGO1065	100	182.46	22	39.2	157	341.6	16	43.42
NC_002946.2	RefSeq	exon	1025841	1026155	+	NGO1066	1	1.13	1	1.1	1	1.35	1	1.68
NC_002946.2	RefSeq	exon	1026289	1027251	+	NGO1067	0	0	0	0	0	0	0	0
NC_002946.2	RefSeq	exon	1027291	1028697	+	NGO1068	860	217.48	718	177.29	539	162.54	427	160.61
NC_002946.2	RefSeq	exon	1028713	1029015	+	NGO1069	100	117.43	89	102.05	75	105.02	50	87.33
NC_002946.2	RefSeq	exon	1029707	1030024	+	NGO1070	140	156.64	173	189	76	101.4	109	181.4
NC_002946.2	RefSeq	exon	1030403	1030687	+	NGO1072	102	127.34	114	138.96	54	80.39	42	77.99
NC_002946.2	RefSeq	exon	1030690	1031013	+	NGO1073	156	171.31	189	202.66	102	133.57	76	124.14
NC_002946.2	RefSeq	exon	1031165	1031512	+	NGO1074	21	21.47	48	47.92	17	20.73	21	31.94
NC_002946.2	RefSeq	exon	1035986	1036333	-	NGO1077	10	10.22	2	2	1	1.22	0	0
NC_002946.2	RefSeq	exon	1036789	1037235	+	NGO1078	353	280.98	428	332.65	228	216.41	269	318.48
NC_002946.2	RefSeq	exon	1037286	1038107	-	NGO1079	492	212.96	438	185.12	380	196.14	424	272.98
NC_002946.2	RefSeq	exon	1038226	1038684	+	NGO1080	143	110.85	142	107.48	151	139.58	104	119.91
NC_002946.2	RefSeq	exon	1038827	1039963	-	NGO1081	3119	976.04	2704	826.21	2423	904.17	508	236.45
NC_002946.2	RefSeq	exon	1040336	1042561	+	NGO1082	2293	366.51	1096	171.05	2024	385.78	673	160
NC_002946.2	RefSeq	exon	1042858	1043178	+	NGO1083	79	87.57	46	49.78	56	74.02	11	18.14
NC_002946.2	RefSeq	exon	1044120	1044287	+	NGO1084	647	1370.27	541	1118.75	490	1237.49	494	1556.18
NC_002946.2	RefSeq	exon	1044447	1045292	+	NGO1085	68	28.6	170	69.81	67	33.6	109	68.19
NC_002946.2	RefSeq	exon	1045279	1045479	-	NGO1086	4	7.08	3	5.19	2	4.22	2	5.27
NC_002946.2	RefSeq	exon	1045494	1046174	+	NGO1087	3	1.57	0	0	0	0	0	0
NC_002946.2	RefSeq	exon	1046153	1046638	-	NGO1088	26	19.03	33	23.59	31	27.06	16	17.42
NC_002946.2	RefSeq	exon	1046644	1047117	-	NGO1089	23	17.26	7	5.13	15	13.43	10	11.17
NC_002946.2	RefSeq	exon	1047173	1048468	-	NGO1090	191	52.44	141	37.8	166	54.35	90	36.75
NC_002946.2	RefSeq	exon	1048489	1048887	-	NGO1091	23	20.51	16	13.93	20	21.27	14	18.57
NC_002946.2	RefSeq	exon	1049094	1055027	-	NGO1092	105	6.3	80	4.68	66	4.72	37	3.3
NC_002946.2	RefSeq	exon	1055027	1056445	-	NGO1093	10	2.51	11	2.69	7	2.09	7	2.61
NC_002946.2	RefSeq	exon	1056442	1057638	-	NGO1094	5	1.49	16	4.64	4	1.42	5	2.21
NC_002946.2	RefSeq	exon	1057849	1058322	-	NGO1095	0	0	0	0	1	0.9	1	1.12
NC_002946.2	RefSeq	exon	1058422	1058637	-	NGO1096	0	0	0	0	0	0	0	0
NC_002946.2	RefSeq	exon	1058674	1060926	-	NGO1097	55	8.69	128	19.74	68	12.81	107	25.13
NC_002946.2	RefSeq	exon	1060926	1062200	-	NGO1098	66	18.42	92	25.07	46	15.31	77	31.96
NC_002946.2	RefSeq	exon	1062181	1062423	-	NGO1099	7	10.25	20	28.59	10	17.46	17	37.02
NC_002946.2	RefSeq	exon	1062478	1062720	-	NGO1100	6	8.79	25	35.74	2	3.49	8	17.42
NC_002946.2	RefSeq	exon	1062720	1063034	-	NGO1101	24	27.11	36	39.7	17	22.9	35	58.8
NC_002946.2	RefSeq	exon	1063207	1063725	-	NGO1102	30	20.57	36	24.1	23	18.8	35	35.69
NC_002946.2	RefSeq	exon	1063716	1064099	-	NGO1103	2	1.85	12	10.86	0	0	8	11.03
NC_002946.2	RefSeq	exon	1064096	1064401	-	NGO1104	0	0	14	15.89	6	8.32	15	25.94
NC_002946.2	RefSeq	exon	1064373	1064993	+	NGO1105	0	0	4	2.24	1	0.68	2	1.7
NC_002946.2	RefSeq	exon	1065119	1065268	-	NGO1106	0	0	0	0	0	0	0	0
NC_002946.2	RefSeq	exon	1065246	1065614	+	NGO1107	0	0	0	0	0	0	0	0
NC_002946.2	RefSeq	exon	1065652	1066146	-	NGO1108	0	0	0	0	0	0	0	0
NC_002946.2	RefSeq	exon	1066185	1066469	-	NGO1109	0	0	0	0	0	0	0	0
NC_002946.2	RefSeq	exon	1066486	1067847	-	NGO1110	0	0	1	0.26	0	0	0	0
NC_002946.2	RefSeq	exon	1067844	1068974	-	NGO1111	0	0	0	0	0	0	0	0
NC_002946.2	RefSeq	exon	1069092	1069319	-	NGO1112	0	0	0	0	0	0	0	0
NC_002946.2	RefSeq	exon	1069492	1069680	+	NGO1113	0	0	0	0	0	0	0	0
NC_002946.2	RefSeq	exon	1069657	1069812	-	NGO1114	0	0	0	0	0	0	0	0
NC_002946.2	RefSeq	exon	1069893	1070081	-	NGO1115	0	0	0	0	0	0	0	0
NC_002946.2	RefSeq	exon	1070260	1070907	+	NGO1116	119	65.34	145	77.74	93	60.89	121	98.82
NC_002946.2	RefSeq	exon	1071067	1071606	+	NGO1117	626	412.47	1335	858.88	561	440.78	1161	1137.84
NC_002946.2	RefSeq	exon	1071607	1071966	+	NGO1118	87	85.99	129	124.49	65	76.61	99	145.54
NC_002946.2	RefSeq	exon	1071983	1072201	-	NGO1119	3	4.87	9	14.28	4	7.75	14	33.83
NC_002946.2	RefSeq	exon	1072684	1072884	+	NGO1120	9	15.93	696	1202.98	34	71.77	436	1147.97
NC_002946.2	RefSeq	exon	1072917	1073393	+	NGO1121	0	0	0	0	0	0	0	0
NC_002946.2	RefSeq	exon	1073390	1073665	+	NGO1122	0	0	0	0	0	0	0	0
NC_002946.2	RefSeq	exon	1073806	1074138	+	NGO1123	0	0	0	0	0	0	0	0
NC_002946.2	RefSeq	exon	1074307	1074567	+	NGO1124	0	0	0	0	0	0	2	4.06
NC_002946.2	RefSeq	exon	1074564	1074725	+	NGO1125	0	0	0	0	0	0	0	0
NC_002946.2	RefSeq	exon	1074794	1075480	+	NGO1126	0	0	0	0	0	0	0	0
NC_002946.2	RefSeq	exon	1075620	1075802	+	NGO1127	0	0	0	0	0	0	0	0
NC_002946.2	RefSeq	exon	1075799	1076290	+	NGO1128	0	0	1	0.71	0	0	0	0
NC_002946.2	RefSeq	exon	1076342	1076557	+	NGO1129	0	0	0	0	0	0	0	0
NC_002946.2	RefSeq	exon	1076668	1077651	+	NGO1130	0	0	0	0	0	0	0	0
NC_002946.2	RefSeq	exon	1077648	1078061	+	NGO1131	6	5.16	119	99.86	7	7.17	94	120.16
NC_002946.2	RefSeq	exon	1078087	1078281	+	NGO1132	9	16.42	104	185.29	6	13.05	78	211.69
NC_002946.2	RefSeq	exon	1078572	1079246	+	NGO1133	672	354.22	722	371.6	579	363.94	324	254.03
NC_002946.2	RefSeq	exon	1079239	1079832	+	NGO1134	395	236.6	388	226.93	317	226.43	140	124.73
NC_002946.2	RefSeq	exon	1079913	1080224	-	NGO1135	1	1.14	0	0	0	0	1	1.7
NC_002946.2	RefSeq	exon	1079991	1080200	+	NGO1136	99	167.74	87	143.93	77	155.57	24	60.48
NC_002946.2	RefSeq	exon	1080185	1081147	+	NGO1137	145	53.57	123	44.37	70	30.84	86	47.26
NC_002946.2	RefSeq	exon	1082262	1083347	-	NGO1138	0	0	0	0	0	0	0	0
NC_002946.2	RefSeq	exon	1083352	1083648	-	NGO1139	0	0	0	0	0	0	0	0
NC_002946.2	RefSeq	exon	1083649	1085172	-	NGO1140	0	0	0	0	0	0	0	0
NC_002946.2	RefSeq	exon	1085156	1085488	-	NGO1141	0	0	0	0	0	0	0	0
NC_002946.2	RefSeq	exon	1085601	1085879	-	NGO1142	0	0	0	0	0	0	0	0
NC_002946.2	RefSeq	exon	1085886	1086104	-	NGO1143	0	0	0	0	0	0	0	0
NC_002946.2	RefSeq	exon	1086190	1086393	-	NGO1144	4	6.98	8	13.62	1	2.08	3	7.78
NC_002946.2	RefSeq	exon	1086407	1086718	-	NGO1145	4	4.56	11	12.25	6	8.16	9	15.27
NC_002946.2	RefSeq	exon	1086789	1088060	-	NGO1146	15	4.2	12	3.28	4	1.33	5	2.08
NC_002946.2	RefSeq	exon	1088047	1088271	-	NGO1147	11	17.39	7	10.81	1	1.89	4	9.41
NC_002946.2	RefSeq	exon	1088667	1088873	-	NGO1148	38	65.32	34	57.06	11	22.55	20	51.13
NC_002946.2	RefSeq	exon	1088968	1090128	-	NGO1149	697	213.61	1226	366.86	753	275.18	1391	634.07
NC_002946.2	RefSeq	exon	1090274	1091044	-	NGO1150	671	309.66	920	414.55	494	271.85	622	426.95
NC_002946.2	RefSeq	exon	1091146	1091397	+	NGO1151	86	121.43	152	209.55	87	146.48	58	121.81
NC_002946.2	RefSeq	exon	1091449	1092255	+	NGO1152	1892	834.18	862	371.09	1777	934.27	373	244.61
NC_002946.2	RefSeq	exon	1094183	1095595	+	NGO1154	319	80.33	209	51.39	204	61.26	94	35.21
NC_002946.2	RefSeq	exon	1096079	1096537	-	NGO1155	43	33.33	59	44.66	38	35.13	58	66.87
NC_002946.2	RefSeq	exon	1096627	1097481	-	NGO1156	112	46.61	184	74.76	77	38.21	229	141.75
NC_002946.2	RefSeq	exon	1097814	1098467	+	NGO1157	0	0	0	0	0	0	0	0
NC_002946.2	RefSeq	exon	1098435	1099703	-	NGO1158	139	38.97	194	53.11	112	37.45	129	53.8
NC_002946.2	RefSeq	exon	1100191	1100343	-	NGO1159	2	4.65	1	2.27	1	2.77	5	17.29
NC_002946.2	RefSeq	exon	1100403	1101209	+	NGO1160	198	87.3	184	79.21	234	123.03	119	78.04
NC_002946.2	RefSeq	exon	1101267	1102136	-	NGO1161	179	73.21	474	189.28	133	64.86	431	262.18
NC_002946.2	RefSeq	exon	1102249	1102686	+	NGO1162	29	23.56	60	47.59	17	16.47	19	22.96
NC_002946.2	RefSeq	exon	1102723	1102881	+	NGO1163	15	33.57	13	28.4	10	26.68	7	23.3
NC_002946.2	RefSeq	exon	1103017	1103979	-	NGO1164	0	0	0	0	0	0	0	0
NC_002946.2	RefSeq	exon	1104972	1106057	-	NGO1165	0	0	0	0	0	0	0	0
NC_002946.2	RefSeq	exon	1106062	1106358	-	NGO1166	0	0	0	0	0	0	0	0
NC_002946.2	RefSeq	exon	1106359	1107939	-	NGO1167	0	0	0	0	0	0	0	0
NC_002946.2	RefSeq	exon	1108606	1108890	-	NGO1168	0	0	0	0	0	0	0	0
NC_002946.2	RefSeq	exon	1108898	1109095	-	NGO1169	0	0	0	0	0	0	0	0
NC_002946.2	RefSeq	exon	1109100	1109444	-	NGO1170	0	0	0	0	0	0	0	0
NC_002946.2	RefSeq	exon	1110897	1111319	-	NGO1173	255	214.49	175	143.73	138	138.42	91	113.85
NC_002946.2	RefSeq	exon	1114327	1114473	+	NGO1176	7	16.94	3	7.09	2	5.77	1	3.6
NC_002946.2	RefSeq	exon	1114850	1115299	-	NGO1177	260	205.58	937	723.39	212	199.88	587	690.35
NC_002946.2	RefSeq	exon	1115387	1115686	-	NGO1178	7	8.3	23	26.63	12	16.97	20	35.28
NC_002946.2	RefSeq	exon	1121383	1121601	+	NGO1179	7	11.37	3	4.76	1	1.94	0	0
NC_002946.2	RefSeq	exon	1123800	1124138	-	NGO1182	1286	1349.75	2964	3037.55	1442	1804.77	3869	6040.05
NC_002946.2	RefSeq	exon	1124290	1128246	+	NGO1183	711	63.93	373	32.75	584	62.62	160	21.4
NC_002946.2	RefSeq	exon	1128345	1129463	-	NGO1184	91	28.93	202	62.71	79	29.95	133	62.9
NC_002946.2	RefSeq	exon	1129602	1129913	-	NGO1185	56	63.86	138	153.66	46	62.55	103	174.71
NC_002946.2	RefSeq	exon	1129938	1130132	-	NGO1186	35	63.86	73	130.06	37	80.51	48	130.27
NC_002946.2	RefSeq	exon	1130145	1130897	+	NGO1187	79	37.33	116	53.52	82	46.2	57	40.06
NC_002946.2	RefSeq	exon	1131131	1132585	+	NGO1188	309	75.56	215	51.34	243	70.86	79	28.73
NC_002946.2	RefSeq	exon	1132671	1133579	-	NGO1189	221	86.5	1379	527.04	239	111.56	988	575.22
NC_002946.2	RefSeq	exon	1133860	1134492	+	NGO1190	80	44.97	253	138.86	80	53.62	118	98.66
NC_002946.2	RefSeq	exon	1134511	1134729	+	NGO1191	26	42.24	92	145.94	25	48.43	54	130.49
NC_002946.2	RefSeq	exon	1134874	1135218	+	NGO1192	22	22.69	49	49.34	60	73.79	40	61.36
NC_002946.2	RefSeq	exon	1135218	1135910	+	NGO1193	62	31.83	40	20.05	56	34.29	30	22.91
NC_002946.2	RefSeq	exon	1135977	1137197	+	NGO1194	103	30.01	43	12.23	112	38.92	34	14.74
NC_002946.2	RefSeq	exon	1137257	1138666	+	NGO1195	106	26.75	41	10.1	71	21.36	27	10.13
NC_002946.2	RefSeq	exon	1138854	1140245	+	NGO1196	72	18.4	131	32.69	65	19.81	74	28.13
NC_002946.2	RefSeq	exon	1140196	1141815	+	NGO1197	1645	361.3	1727	370.36	883	231.26	622	203.2
NC_002946.2	RefSeq	exon	1142045	1143619	+	NGO1198	207	46.76	206	45.44	188	50.64	86	28.9
NC_002946.2	RefSeq	exon	1143685	1146915	+	NGO1199	106	11.67	85	9.14	112	14.71	43	7.04
NC_002946.2	RefSeq	exon	1147035	1147997	-	NGO1200	0	0	0	0	0	0	0	0
NC_002946.2	RefSeq	exon	1148343	1148453	-	NGO1201	2	6.41	3	9.39	0	0	0	0
NC_002946.2	RefSeq	exon	1149327	1150355	-	NGO1203	802	277.31	622	210	831	342.64	336	172.81
NC_002946.2	RefSeq	exon	1150419	1151009	-	NGO1204	403	242.62	685	402.67	373	267.78	389	348.34
NC_002946.2	RefSeq	exon	1151402	1153696	+	NGO1205	96	14.88	199	30.12	81	14.97	307	70.79
NC_002946.2	RefSeq	exon	1154088	1154867	-	NGO1206	1224	558.34	1529	681.02	1053	572.78	942	639.14
NC_002946.2	RefSeq	exon	1155021	1157870	+	NGO1207	309	38.58	364	44.37	237	35.28	107	19.87
NC_002946.2	RefSeq	exon	1157888	1158529	+	NGO1208	0	0	0	0	0	0	0	0
NC_002946.2	RefSeq	exon	1158533	1159666	+	NGO1209	0	0	0	0	0	0	0	0
NC_002946.2	RefSeq	exon	1159776	1160162	+	NGO1210	12	11.03	4	3.59	8	8.77	4	5.47
NC_002946.2	RefSeq	exon	1160159	1160812	-	NGO1211	0	0	0	0	0	0	0	0
NC_002946.2	RefSeq	exon	1160954	1162588	-	NGO1212	1824	396.93	1841	391.18	1659	430.51	911	294.88
NC_002946.2	RefSeq	exon	1162700	1164370	-	NGO1213	282	60.05	290	60.29	196	49.77	64	20.27
NC_002946.2	RefSeq	exon	1164441	1165592	-	NGO1214	534	164.93	1050	316.65	396	145.85	560	257.26
NC_002946.2	RefSeq	exon	1165669	1166142	-	NGO1215	1369	1027.63	2034	1490.79	1425	1275.54	4437	4953.96
NC_002946.2	RefSeq	exon	1166274	1166657	-	NGO1216	91	84.32	77	69.66	77	85.08	12	16.54
NC_002946.2	RefSeq	exon	1166816	1167775	-	NGO1217	648	240.17	424	153.44	359	158.66	184	101.44
NC_002946.2	RefSeq	exon	1167864	1169585	-	NGO1218	676	139.68	678	136.79	537	132.31	308	94.66
NC_002946.2	RefSeq	exon	1169664	1170437	-	NGO1219	219	100.67	423	189.86	242	132.66	379	259.14
NC_002946.2	RefSeq	exon	1170480	1171382	-	NGO1220	137	53.98	147	56.56	86	40.41	29	17
NC_002946.2	RefSeq	exon	1171531	1172247	-	NGO1221	390	193.53	563	272.79	334	197.64	281	207.41
NC_002946.2	RefSeq	exon	1172769	1173119	-	NGO1222	188	190.57	437	432.53	152	183.74	238	358.85
NC_002946.2	RefSeq	exon	1173309	1173980	-	NGO1223	121	64.07	176	90.99	97	61.24	67	52.77
NC_002946.2	RefSeq	exon	1173996	1174622	-	NGO1224	157	89.09	174	96.41	107	72.41	44	37.14
NC_002946.2	RefSeq	exon	1174729	1175547	-	NGO1225	3174	1378.91	5538	2349.17	3056	1583.16	3839	2480.71
NC_002946.2	RefSeq	exon	1175807	1176247	-	NGO1226	259	208.96	108	85.08	126	121.22	44	52.8
NC_002946.2	RefSeq	exon	1176310	1177716	-	NGO1227	2645	668.87	1734	428.15	2505	755.39	967	363.73
NC_002946.2	RefSeq	exon	1177890	1179005	+	NGO1228	258	82.26	187	58.21	201	76.42	61	28.93
NC_002946.2	RefSeq	exon	1179002	1180072	+	NGO1229	194	64.45	136	44.12	150	59.42	53	26.19
NC_002946.2	RefSeq	exon	1180077	1180238	+	NGO1230	3	6.59	3	6.43	2	5.24	1	3.27
NC_002946.2	RefSeq	exon	1180387	1182972	+	NGO1231	10593	1457.48	3502	470.47	11206	1838.56	3113	637.08
NC_002946.2	RefSeq	exon	1183114	1184109	+	NGO1232	1224	437.25	531	185.22	984	419.17	241	128.06
NC_002946.2	RefSeq	exon	1184228	1185241	-	NGO1233	4668	1637.96	2358	807.89	4599	1924.34	1363	711.38
NC_002946.2	RefSeq	exon	1185321	1185614	-	NGO1234	401	485.3	271	320.23	362	522.42	158	284.41
NC_002946.2	RefSeq	exon	1185681	1186172	-	NGO1235	907	655.92	374	264.09	858	739.91	257	276.45
NC_002946.2	RefSeq	exon	1186183	1187910	-	NGO1236	1713	352.72	786	158.02	1952	479.28	466	142.72
NC_002946.2	RefSeq	exon	1188975	1189628	+	NGO1237	3739	2034.18	4689	2490.85	3381	2193.43	4312	3489.33
NC_002946.2	RefSeq	exon	1189707	1190372	+	NGO1238	791	422.58	374	195.09	796	507.1	171	135.88
NC_002946.2	RefSeq	exon	1190464	1191351	+	NGO1239	1542	617.85	537	210.09	1444	689.94	286	170.45
NC_002946.2	RefSeq	exon	1191348	1192637	+	NGO1240	839	231.41	260	70.02	677	222.67	167	68.51
NC_002946.2	RefSeq	exon	1192683	1193762	+	NGO1241	330	108.72	212	68.2	257	100.96	101	49.49
NC_002946.2	RefSeq	exon	1193956	1194690	+	NGO1242	151	73.1	79	37.34	133	76.78	64	46.08
NC_002946.2	RefSeq	exon	1194766	1195635	+	NGO1243	551	225.34	264	105.42	482	235.06	192	116.79
NC_002946.2	RefSeq	exon	1195870	1196301	+	NGO1244	20	16.47	111	89.27	15	14.73	183	224.19
NC_002946.2	RefSeq	exon	1196312	1197178	+	NGO1245	79	32.42	327	131.03	58	28.38	394	240.5
NC_002946.2	RefSeq	exon	1197229	1198281	-	NGO1246	3169	1070.79	2185	720.89	1483	597.54	213	107.05
NC_002946.2	RefSeq	exon	1199032	1199595	-	NGO1247	498	314.17	135	83.16	474	356.58	55	51.61
NC_002946.2	RefSeq	exon	1199701	1200123	-	NGO1248	25	21.03	28	23	11	11.03	7	8.76
NC_002946.2	RefSeq	exon	1200302	1200637	-	NGO1249	110	116.48	88	90.99	84	106.07	66	103.96
NC_002946.2	RefSeq	exon	1200818	1201660	+	NGO1250	269	113.54	355	146.3	279	140.42	304	190.85
NC_002946.2	RefSeq	exon	1201722	1202300	-	NGO1251	905	556.14	1355	813.03	523	383.25	931	850.97
NC_002946.2	RefSeq	exon	1202358	1203260	+	NGO1252	114	44.92	142	54.63	90	42.29	72	42.2
NC_002946.2	RefSeq	exon	1203301	1204431	-	NGO1253	884	278.1	601	184.61	749	280.98	154	72.06
NC_002946.2	RefSeq	exon	1204635	1207259	+	NGO1254	1079	146.25	906	119.91	1089	176.02	379	76.41
NC_002946.2	RefSeq	exon	1207321	1207662	+	NGO1255	32	33.29	38	38.6	19	23.57	10	15.47
NC_002946.2	RefSeq	exon	1208062	1208715	+	NGO1256	0	0	1	0.53	2	1.3	3	2.43
NC_002946.2	RefSeq	exon	1209532	1209675	-	NGO1257	52	128.49	24	57.9	62	182.68	14	51.45
NC_002946.2	RefSeq	exon	1209692	1210375	-	NGO1258	1290	671.04	330	167.61	1499	929.83	216	167.12
NC_002946.2	RefSeq	exon	1210524	1212827	+	NGO1259	745	115.05	200	30.16	697	128.35	189	43.41
NC_002946.2	RefSeq	exon	1212847	1214571	+	NGO1260	88	18.15	23	4.63	80	19.68	25	7.67
NC_002946.2	RefSeq	exon	1214671	1215423	+	NGO1261	37	17.48	6	2.77	36	20.28	4	2.81
NC_002946.2	RefSeq	exon	1215967	1216929	-	NGO1262	0	0	0	0	0	0	0	0
NC_002946.2	RefSeq	exon	1217922	1219007	-	NGO1263	0	0	0	0	0	0	0	0
NC_002946.2	RefSeq	exon	1219017	1219307	-	NGO1264	0	0	0	0	0	0	0	0
NC_002946.2	RefSeq	exon	1219308	1220831	-	NGO1265	0	0	0	0	0	0	0	0
NC_002946.2	RefSeq	exon	1220815	1221147	-	NGO1266	0	0	0	0	0	0	0	0
NC_002946.2	RefSeq	exon	1221260	1221538	-	NGO1267	0	0	0	0	0	0	0	0
NC_002946.2	RefSeq	exon	1221545	1221829	-	NGO1268	0	0	0	0	0	0	0	0
NC_002946.2	RefSeq	exon	1221837	1222034	-	NGO1269	0	0	0	0	0	0	0	0
NC_002946.2	RefSeq	exon	1222039	1222383	-	NGO1270	0	0	0	0	0	0	0	0
NC_002946.2	RefSeq	exon	1224369	1224773	+	NGO1273	82	72.04	192	164.7	39	40.86	173	226.06
NC_002946.2	RefSeq	exon	1224813	1225994	+	NGO1274	114	34.32	183	53.79	145	52.05	163	72.98
NC_002946.2	RefSeq	exon	1226096	1228207	-	NGO1275	1491	251.19	2775	456.47	1580	317.41	1377	345.05
NC_002946.2	RefSeq	exon	1228725	1229903	+	NGO1276	201	60.66	5853	1724.69	410	147.55	9203	4131.02
NC_002946.2	RefSeq	exon	1230081	1230836	+	NGO1277	31	14.59	209	96.04	50	28.06	281	196.71
NC_002946.2	RefSeq	exon	1232381	1232938	-	NGO1279	424	270.36	294	183.05	319	242.56	164	155.54
NC_002946.2	RefSeq	exon	1234709	1235023	-	NGO1282	147	166.04	140	154.41	119	160.29	84	141.13
NC_002946.2	RefSeq	exon	1235044	1236150	-	NGO1283	1194	383.77	1572	493.34	1207	462.61	1060	506.76
NC_002946.2	RefSeq	exon	1236499	1236948	+	NGO1284	189	149.44	214	165.21	107	100.89	23	27.05
NC_002946.2	RefSeq	exon	1236976	1238478	+	NGO1285	808	191.28	621	143.54	633	178.69	96	33.8
NC_002946.2	RefSeq	exon	1238490	1241321	+	NGO1286	1309	164.46	607	74.46	1017	152.36	156	29.15
NC_002946.2	RefSeq	exon	1241481	1242821	-	NGO1287	80	21.23	205	53.11	69	21.83	316	124.71
NC_002946.2	RefSeq	exon	1242895	1244235	-	NGO1288	105	27.86	123	31.87	119	37.65	95	37.49
NC_002946.2	RefSeq	exon	1244378	1245004	+	NGO1289	529	300.19	1138	630.55	481	325.49	559	471.83
NC_002946.2	RefSeq	exon	1245069	1246487	-	NGO1290	120	30.09	32	7.83	117	34.98	28	10.44
NC_002946.2	RefSeq	exon	1246814	1247542	+	NGO1291	1052	513.45	1912	911.18	945	550	1382	1003.28
NC_002946.2	RefSeq	exon	1247601	1248089	-	NGO1292	109	79.31	153	108.7	140	121.47	139	150.43
NC_002946.2	RefSeq	exon	1248518	1248802	-	NGO1293	0	0	0	0	0	0	1	1.86
NC_002946.2	RefSeq	exon	1249111	1249575	-	NGO1294	171	130.84	509	380.29	192	175.19	377	429.07
NC_002946.2	RefSeq	exon	1249797	1250855	+	NGO1295	1212	407.21	1613	529.16	702	281.25	878	438.77
NC_002946.2	RefSeq	exon	1251143	1251325	-	NGO1296	6	11.67	19	36.07	5	11.59	7	20.24
NC_002946.2	RefSeq	exon	1251397	1252752	-	NGO1297	1638	429.8	2699	691.49	1594	498.75	1584	618.21
NC_002946.2	RefSeq	exon	1252767	1253039	-	NGO1298	247	321.92	483	614.65	179	278.19	291	564.12
NC_002946.2	RefSeq	exon	1253164	1253901	-	NGO1299	332	160.06	628	295.63	201	115.56	509	365.01
NC_002946.2	RefSeq	exon	1254039	1254950	-	NGO1300	1033	403.01	1957	745.49	796	370.32	760	441.02
NC_002946.2	RefSeq	exon	1255045	1255755	+	NGO1301	5	2.5	3	1.47	3	1.79	11	8.19
NC_002946.2	RefSeq	exon	1255895	1256548	+	NGO1302	2	1.09	1	0.53	3	1.95	2	1.62
NC_002946.2	RefSeq	exon	1257496	1257789	-	NGO1304	0	0	0	0	0	0	0	0
NC_002946.2	RefSeq	exon	1263560	1263847	-	NGO1306	0	0	0	0	0	0	0	0
NC_002946.2	RefSeq	exon	1263920	1265104	+	NGO1307	852	255.82	812	238.06	545	195.13	174	77.71
NC_002946.2	RefSeq	exon	1265171	1267327	-	NGO1308	2323	383.19	2173	349.99	1451	285.41	1323	324.6
NC_002946.2	RefSeq	exon	1267420	1267626	-	NGO1309	232	398.78	472	792.17	226	463.23	329	841.14
NC_002946.2	RefSeq	exon	1267684	1268301	-	NGO1310	1422	818.7	3502	1968.67	1211	831.4	3486	2985.25
NC_002946.2	RefSeq	exon	1268429	1269028	+	NGO1311	188	111.49	280	162.13	149	105.36	245	216.1
NC_002946.2	RefSeq	exon	1269074	1269883	-	NGO1312	105	46.12	154	66.05	80	41.9	45	29.4
NC_002946.2	RefSeq	exon	1269916	1270026	+	NGO1313	1	3.21	2	6.26	1	3.82	7	33.37
NC_002946.2	RefSeq	exon	1270187	1271542	+	NGO1314	405	106.27	324	83.01	301	94.18	60	23.42
NC_002946.2	RefSeq	exon	1271673	1272146	+	NGO1315	50	37.53	119	87.22	36	32.22	76	84.85
NC_002946.2	RefSeq	exon	1274941	1275594	+	NGO1317	0	0	0	0	0	0	0	0
NC_002946.2	RefSeq	exon	1275619	1276311	-	NGO1318	1437	737.79	207	103.77	1008	617.14	63	48.11
NC_002946.2	RefSeq	exon	1276589	1277893	+	NGO1319	421	114.78	478	127.25	254	82.58	180	73
NC_002946.2	RefSeq	exon	1277886	1279547	+	NGO1320	432	92.48	333	69.61	284	72.5	85	27.07
NC_002946.2	RefSeq	exon	1279547	1280065	+	NGO1321	110	75.41	44	29.45	85	69.49	28	28.55
NC_002946.2	RefSeq	exon	1280069	1280620	+	NGO1322	135	87.02	78	49.09	67	51.5	22	21.09
NC_002946.2	RefSeq	exon	1280610	1281251	+	NGO1323	61	33.81	38	20.56	50	33.04	9	7.42
NC_002946.2	RefSeq	exon	1281422	1281781	+	NGO1324	79	78.08	82	79.13	59	69.54	52	76.44
NC_002946.2	RefSeq	exon	1281812	1284664	+	NGO1325	699	87.17	587	71.48	596	88.63	311	57.69
NC_002946.2	RefSeq	exon	1285805	1285942	+	NGO1327	2	5.16	9	22.66	0	0	0	0
NC_002946.2	RefSeq	exon	1286026	1286865	-	NGO1328	2219	939.92	2433	1006.26	2872	1450.65	3942	2483.58
NC_002946.2	RefSeq	exon	1287290	1288483	-	NGO1329	364	108.47	306	89.04	333	118.33	161	71.36
NC_002946.2	RefSeq	exon	1288503	1289591	-	NGO1330	308	100.63	298	95.07	233	90.78	148	71.92
NC_002946.2	RefSeq	exon	1289738	1290838	+	NGO1331	85	27.47	119	37.55	72	27.75	53	25.48
NC_002946.2	RefSeq	exon	1290929	1291354	+	NGO1332	341	284.81	506	412.65	253	251.98	329	408.72
NC_002946.2	RefSeq	exon	1291428	1293413	-	NGO1333	198	35.47	238	41.63	153	32.69	73	19.45
NC_002946.2	RefSeq	exon	1293480	1294088	-	NGO1334	518	302.64	1741	993.18	439	305.85	1159	1007.18
NC_002946.2	RefSeq	exon	1294170	1295465	+	NGO1335	857	235.28	1162	311.49	783	256.34	700	285.85
NC_002946.2	RefSeq	exon	1295538	1296536	-	NGO1336	7575	2697.92	3969	1380.26	6880	2922	2249	1191.42
NC_002946.2	RefSeq	exon	1296661	1297737	-	NGO1337	140	46.25	146	47.1	103	40.58	30	14.74
NC_002946.2	RefSeq	exon	1297827	1298597	-	NGO1338	91	42	81	36.5	60	33.02	42	28.83
NC_002946.2	RefSeq	exon	1298600	1299592	-	NGO1339	239	85.64	261	91.31	164	70.07	120	63.95
NC_002946.2	RefSeq	exon	1299659	1300342	-	NGO1340	360	187.27	1055	535.85	283	175.54	596	461.14
NC_002946.2	RefSeq	exon	1300531	1301868	-	NGO1341	523	139.08	683	177.34	495	156.97	483	191.04
NC_002946.2	RefSeq	exon	1301995	1302849	-	NGO1342	348	144.82	314	127.59	255	126.54	213	131.84
NC_002946.2	RefSeq	exon	1302989	1303882	-	NGO1343	264	105.07	266	103.37	222	105.36	149	88.2
NC_002946.2	RefSeq	exon	1303973	1306075	+	NGO1344	181	30.62	218	36.01	112	22.6	105	26.42
NC_002946.2	RefSeq	exon	1306139	1307617	-	NGO1345	1044	251.16	978	229.73	765	219.46	547	195.73
NC_002946.2	RefSeq	exon	1307637	1308152	-	NGO1346	367	253.06	452	304.32	280	230.23	239	245.13
NC_002946.2	RefSeq	exon	1308159	1308500	-	NGO1347	975	1014.36	1017	1033.09	473	586.8	466	721.11
NC_002946.2	RefSeq	exon	1308544	1308711	-	NGO1348	3	6.35	0	0	3	7.58	0	0
NC_002946.2	RefSeq	exon	1308789	1309538	-	NGO1349	247	117.18	122	56.51	217	122.76	97	68.45
NC_002946.2	RefSeq	exon	1309781	1310347	+	NGO1350	8	5.02	10	6.13	7	5.24	7	6.53
NC_002946.2	RefSeq	exon	1311101	1312243	+	NGO1352	90	28.02	113	34.35	92	34.15	86	39.82
NC_002946.2	RefSeq	exon	1312530	1313294	+	NGO1353	147	68.37	182	82.65	87	48.25	69	47.73
NC_002946.2	RefSeq	exon	1313295	1314359	+	NGO1354	105	35.08	134	43.71	81	32.27	72	35.78
NC_002946.2	RefSeq	exon	1314593	1315930	+	NGO1355	143	38.03	58	15.06	96	30.44	30	11.87
NC_002946.2	RefSeq	exon	1317126	1317920	-	NGO1357	464	207.66	582	254.33	358	191.06	408	271.6
NC_002946.2	RefSeq	exon	1318344	1319678	+	NGO1358	4192	1117.25	2631	684.68	5895	1873.52	2187	866.98
NC_002946.2	RefSeq	exon	1319675	1319929	-	NGO1359	2	2.79	24	32.7	6	9.98	14	29.06
NC_002946.2	RefSeq	exon	1319917	1320696	-	NGO1360	72	32.84	165	73.49	68	36.99	70	47.49
NC_002946.2	RefSeq	exon	1320974	1321261	+	NGO1361	120	148.25	13	15.68	135	198.88	13	23.89
NC_002946.2	RefSeq	exon	1321289	1321438	+	NGO1362	10	23.72	0	0	17	48.09	1	3.53
NC_002946.2	RefSeq	exon	1321639	1323042	-	NGO1363	1763	446.78	1074	265.76	1762	532.47	599	225.79
NC_002946.2	RefSeq	exon	1323095	1326298	-	NGO1364	3537	392.78	2361	256.01	3824	506.39	894	147.67
NC_002946.2	RefSeq	exon	1326310	1327548	-	NGO1365	2189	628.62	2006	562.48	2209	756.45	1123	479.68
NC_002946.2	RefSeq	exon	1327798	1328430	+	NGO1366	94	52.84	91	49.94	58	38.88	9	7.52
NC_002946.2	RefSeq	exon	1328523	1328780	-	NGO1367	81	111.71	184	247.77	62	101.96	268	549.74
NC_002946.2	RefSeq	exon	1329067	1330635	+	NGO1368	5880	1333.42	793	175.59	6564	1775.02	221	74.54
NC_002946.2	RefSeq	exon	1330703	1333909	-	NGO1369	284	31.51	308	33.37	247	32.68	240	39.61
NC_002946.2	RefSeq	exon	1334010	1335419	-	NGO1370	324	81.76	858	211.4	327	98.4	616	231.21
NC_002946.2	RefSeq	exon	1335763	1337082	-	NGO1371	5798	1562.84	4295	1130.41	6942	2231.35	3035	1216.82
NC_002946.2	RefSeq	exon	1337106	1337276	-	NGO1372	1542	3208.48	1306	2653.34	1499	3719.31	811	2509.96
NC_002946.2	RefSeq	exon	1337281	1337892	-	NGO1373	3171	1843.56	2131	1209.7	3886	2694.06	1605	1387.92
NC_002946.2	RefSeq	exon	1337919	1339364	-	NGO1374	7632	1877.94	4794	1151.79	8731	2561.84	3809	1394.07
NC_002946.2	RefSeq	exon	1339678	1341426	+	NGO1375	266	54.11	212	42.11	218	52.88	104	31.47
NC_002946.2	RefSeq	exon	1341452	1341919	+	NGO1376	177	134.57	169	125.45	226	204.89	139	157.18
NC_002946.2	RefSeq	exon	1342420	1342854	-	NGO1377	1127	921.82	332	265.15	636	620.33	144	175.19
NC_002946.2	RefSeq	exon	1342857	1343567	-	NGO1378	1096	548.47	360	175.9	746	445.17	119	88.58
NC_002946.2	RefSeq	exon	1343585	1344436	-	NGO1379	976	407.59	354	144.35	649	323.19	194	120.5
NC_002946.2	RefSeq	exon	1344692	1345330	+	NGO1380	342	190.43	142	77.2	243	161.35	56	46.38
NC_002946.2	RefSeq	exon	1345402	1346043	-	NGO1381	516	285.97	423	228.9	466	307.97	431	355.29
NC_002946.2	RefSeq	exon	1346186	1348399	+	NGO1382	333	53.52	412	64.65	379	72.63	328	78.4
NC_002946.2	RefSeq	exon	1348463	1348840	-	NGO1383	565	531.82	526	483.44	417	468.06	271	379.42
NC_002946.2	RefSeq	exon	1348909	1349394	-	NGO1384	236	172.78	193	137.96	173	151.03	86	93.65
NC_002946.2	RefSeq	exon	1349345	1349974	-	NGO1385	1365	770.91	403	222.23	751	505.77	367	308.3
NC_002946.2	RefSeq	exon	1350801	1351505	-	NGO1386	379	191.28	350	172.47	224	134.81	187	140.38
NC_002946.2	RefSeq	exon	1351641	1352183	-	NGO1387	137	89.77	91	58.22	65	50.79	59	57.5
NC_002946.2	RefSeq	exon	1352310	1352537	-	NGO1388	104	162.3	111	169.13	82	152.59	80	185.69
NC_002946.2	RefSeq	exon	1352596	1352919	-	NGO1389	84	92.25	80	85.78	47	61.55	30	49
NC_002946.2	RefSeq	exon	1352909	1353262	-	NGO1390	42	42.21	42	41.22	28	33.56	30	44.85
NC_002946.2	RefSeq	exon	1353559	1354107	-	NGO1391	0	0	0	0	0	0	0	0
NC_002946.2	RefSeq	exon	1354097	1355914	-	NGO1392	0	0	0	0	0	0	0	0
NC_002946.2	RefSeq	exon	1355918	1356859	-	NGO1393	0	0	0	0	0	0	0	0
NC_002946.2	RefSeq	exon	1356999	1357652	-	NGO1394	0	0	0	0	0	0	0	0
NC_002946.2	RefSeq	exon	1357719	1358300	+	NGO1395	6	3.67	9	5.37	5	3.65	7	6.37
NC_002946.2	RefSeq	exon	1358282	1360090	+	NGO1396	237	46.61	1259	241.79	205	48.08	842	246.33
NC_002946.2	RefSeq	exon	1360224	1360718	-	NGO1397	399	286.8	347	243.54	312	267.43	197	210.62
NC_002946.2	RefSeq	exon	1360715	1361545	-	NGO1398	38	16.27	49	20.49	35	17.87	10	6.37
NC_002946.2	RefSeq	exon	1361542	1362468	-	NGO1399	64	24.56	159	59.59	59	27	63	35.97
NC_002946.2	RefSeq	exon	1368673	1369920	-	NGO1403	850	242.33	1323	368.29	659	224.04	844	357.91
NC_002946.2	RefSeq	exon	1370073	1370459	-	NGO1404	1463	1345.07	725	650.84	1017	1114.98	394	538.8
NC_002946.2	RefSeq	exon	1370511	1371050	-	NGO1405	724	477.04	394	253.48	574	451	239	234.23
NC_002946.2	RefSeq	exon	1371197	1372297	-	NGO1406	3504	1132.37	1643	518.44	3476	1339.52	696	334.55
NC_002946.2	RefSeq	exon	1372809	1373291	+	NGO1407	185	136.28	378	271.89	258	226.64	217	237.77
NC_002946.2	RefSeq	exon	1373338	1373943	+	NGO1408	168	98.64	113	64.78	133	93.12	51	44.54
NC_002946.2	RefSeq	exon	1373940	1374299	+	NGO1410	52	51.39	20	19.3	22	25.93	8	11.76
NC_002946.2	RefSeq	exon	1374586	1376079	+	NGO1411	1069	254.59	774	179.98	1188	337.38	530	187.74
NC_002946.2	RefSeq	exon	1376153	1376806	-	NGO1412	1	0.54	0	0	0	0	1	0.81
NC_002946.2	RefSeq	exon	1377044	1378387	+	NGO1413	1420	375.92	357	92.28	1212	382.61	128	50.4
NC_002946.2	RefSeq	exon	1378390	1379622	+	NGO1414	994	286.84	204	57.48	969	333.44	91	39.06
NC_002946.2	RefSeq	exon	1379615	1380391	+	NGO1415	565	258.73	138	61.7	597	325.99	57	38.82
NC_002946.2	RefSeq	exon	1380391	1381017	+	NGO1416	388	220.18	102	56.52	432	292.33	22	18.57
NC_002946.2	RefSeq	exon	1381021	1381614	+	NGO1417	292	174.91	69	40.36	356	254.28	24	21.38
NC_002946.2	RefSeq	exon	1381628	1382845	+	NGO1418	1125	328.64	307	87.57	1308	455.64	118	51.27
NC_002946.2	RefSeq	exon	1383027	1383194	+	NGO1419	5	10.59	4	8.27	6	15.15	2	6.3
NC_002946.2	RefSeq	exon	1383362	1384417	+	NGO1420	59	19.88	74	24.35	48	19.29	35	17.54
NC_002946.2	RefSeq	exon	1384443	1384658	+	NGO1421	37	60.95	23	36.99	18	35.36	6	14.7
NC_002946.2	RefSeq	exon	1384782	1385360	-	NGO1422	673	413.57	2486	1491.65	761	557.65	1625	1485.31
NC_002946.2	RefSeq	exon	1385543	1386361	+	NGO1423	215	93.4	210	89.08	178	92.21	184	118.9
NC_002946.2	RefSeq	exon	1386565	1388076	-	NGO1424	621	146.13	997	229.08	520	145.92	487	170.46
NC_002946.2	RefSeq	exon	1388728	1389066	-	NGO1426	2113	2217.74	5959	6106.87	1561	1953.71	3291	5137.71
NC_002946.2	RefSeq	exon	1389199	1389909	-	NGO1427	1008	504.43	4328	2114.77	925	551.99	3929	2924.51
NC_002946.2	RefSeq	exon	1390072	1390344	+	NGO1428	25	32.58	366	465.76	39	60.61	263	509.84
NC_002946.2	RefSeq	exon	1390552	1392480	+	NGO1429	20641	3807.24	57402	10338.1	18186	4000.01	49845	13675.1
NC_002946.2	RefSeq	exon	1392703	1393950	+	NGO1430	4	1.14	11	3.06	3	1.02	3	1.27
NC_002946.2	RefSeq	exon	1393922	1394623	+	NGO1431	5	2.53	6	2.97	2	1.21	2	1.51
NC_002946.2	RefSeq	exon	1394680	1395657	+	NGO1432	51	18.55	71	25.22	49	21.26	66	35.71
NC_002946.2	RefSeq	exon	1396210	1396911	+	NGO1433	30	15.21	64	31.67	24	14.51	61	45.99
NC_002946.2	RefSeq	exon	1397102	1397710	+	NGO1434	1070	625.14	1284	732.48	1190	829.06	1252	1088
NC_002946.2	RefSeq	exon	1397890	1398516	+	NGO1435	1772	1005.56	1524	844.43	1056	714.58	704	594.22
NC_002946.2	RefSeq	exon	1399954	1402143	-	NGO1437	479	77.82	289	45.85	378	73.23	143	34.56
NC_002946.2	RefSeq	exon	1402283	1403068	+	NGO1438	711	321.85	851	376.14	666	359.51	329	221.52
NC_002946.2	RefSeq	exon	1403167	1405101	-	NGO1439	579	106.47	963	172.9	495	108.54	193	52.79
NC_002946.2	RefSeq	exon	1405167	1406345	-	NGO1440	862	260.14	3870	1140.36	689	247.95	1517	680.95
NC_002946.2	RefSeq	exon	1406571	1406960	+	NGO1441	20	18.25	33	29.4	34	36.99	25	33.92
NC_002946.2	RefSeq	exon	1407240	1408280	+	NGO1442	15381	5257.09	26786	8939.28	21014	8564.75	28803	14642.9
NC_002946.2	RefSeq	exon	1408581	1412066	-	NGO1443	570	58.18	998	99.46	434	52.82	585	88.81
NC_002946.2	RefSeq	exon	1412050	1412229	+	NGO1444	0	0	1	1.93	0	0	4	11.76
NC_002946.2	RefSeq	exon	1412494	1413162	+	NGO1445	525	279.22	448	232.65	463	293.64	357	282.41
NC_002946.2	RefSeq	exon	1413134	1413619	+	NGO1446	235	172.05	192	137.25	199	173.73	196	213.43
NC_002946.2	RefSeq	exon	1413742	1413864	+	NGO1447	11	31.82	9	25.42	8	27.6	12	51.63
NC_002946.2	RefSeq	exon	1413828	1414550	+	NGO1448	89	43.8	88	42.29	51	29.93	60	43.92
NC_002946.2	RefSeq	exon	1414819	1416405	+	NGO1449	1410	316.12	360	78.81	2643	706.61	149	49.69
NC_002946.2	RefSeq	exon	1416571	1416774	-	NGO1450	187	326.15	285	485.36	152	316.13	244	633
NC_002946.2	RefSeq	exon	1416890	1417387	+	NGO1451	22	15.72	23	16.05	19	16.19	15	15.94
NC_002946.2	RefSeq	exon	1417469	1418659	+	NGO1452	616	184.03	412	120.18	762	271.46	236	104.87
NC_002946.2	RefSeq	exon	1419715	1421226	-	NGO1454	498	117.19	461	105.92	399	111.96	126	44.1
NC_002946.2	RefSeq	exon	1421381	1422634	-	NGO1455	169	47.95	256	70.92	172	58.2	153	64.57
NC_002946.2	RefSeq	exon	1423093	1424889	+	NGO1456	291	57.62	291	56.26	275	64.93	163	48
NC_002946.2	RefSeq	exon	1425019	1425291	+	NGO1457	57	74.29	21	26.72	24	37.3	11	21.32
NC_002946.2	RefSeq	exon	1425288	1425692	+	NGO1458	44	38.66	19	16.3	25	26.19	11	14.37
NC_002946.2	RefSeq	exon	1425714	1425971	+	NGO1459	0	0	0	0	0	0	0	0
NC_002946.2	RefSeq	exon	1425993	1426172	+	NGO1460	5	9.88	9	17.37	1	2.36	21	61.74
NC_002946.2	RefSeq	exon	1426490	1427032	-	NGO1461	14	9.17	27	17.27	5	3.91	10	9.75
NC_002946.2	RefSeq	exon	1427071	1427433	+	NGO1462	0	0	0	0	0	0	0	0
NC_002946.2	RefSeq	exon	1427461	1427640	+	NGO1463	0	0	1	1.93	0	0	0	0
NC_002946.2	RefSeq	exon	1428738	1429151	-	NGO1465	7	6.02	26	21.82	7	7.17	4	5.11
NC_002946.2	RefSeq	exon	1429169	1430749	-	NGO1466	229	51.54	471	103.5	258	69.24	266	89.04
NC_002946.2	RefSeq	exon	1430910	1432052	-	NGO1467	118	36.73	80	24.32	59	21.9	23	10.65
NC_002946.2	RefSeq	exon	1432197	1433030	-	NGO1468	241	102.82	210	87.48	146	74.28	60	38.07
NC_002946.2	RefSeq	exon	1433076	1433204	+	NGO1469	2	5.52	2	5.39	1	3.29	2	8.21
NC_002946.2	RefSeq	exon	1433319	1434857	+	NGO1470	486	112.36	531	119.87	620	170.93	405	139.27
NC_002946.2	RefSeq	exon	1434861	1435244	+	NGO1471	149	138.06	84	76	135	149.16	46	63.4
NC_002946.2	RefSeq	exon	1435324	1436709	+	NGO1472	1155	296.5	447	112.04	1383	423.37	206	78.66
NC_002946.2	RefSeq	exon	1436917	1437495	-	NGO1473	2839	1744.61	2627	1576.26	1802	1320.48	1423	1300.67
NC_002946.2	RefSeq	exon	1437734	1438645	+	NGO1474	134	52.28	219	83.42	130	60.48	220	127.66
NC_002946.2	RefSeq	exon	1439310	1439669	-	NGO1475	63	62.27	59	56.94	47	55.39	40	58.8
NC_002946.2	RefSeq	exon	1439690	1440205	-	NGO1476	126	86.88	110	74.06	90	74	50	51.28
NC_002946.2	RefSeq	exon	1440881	1441126	-	NGO1478	19	27.48	14	19.77	11	18.97	9	19.36
NC_002946.2	RefSeq	exon	1441350	1441979	-	NGO1479	109	61.56	114	62.87	76	51.18	40	33.6
NC_002946.2	RefSeq	exon	1443640	1444422	-	NGO1481	196	89.06	220	97.61	91	49.31	78	52.72
NC_002946.2	RefSeq	exon	1444410	1445057	-	NGO1482	186	102.13	255	136.71	135	88.39	123	100.45
NC_002946.2	RefSeq	exon	1445067	1446209	-	NGO1483	457	142.26	676	205.47	277	102.82	292	135.2
NC_002946.2	RefSeq	exon	1446432	1447508	+	NGO1484	525	173.44	286	92.26	284	111.88	179	87.96
NC_002946.2	RefSeq	exon	1447712	1449178	-	NGO1485	821	199.12	439	103.96	795	229.93	156	56.28
NC_002946.2	RefSeq	exon	1449376	1450299	-	NGO1486	877	337.71	402	151.15	688	315.92	143	81.9
NC_002946.2	RefSeq	exon	1450398	1452290	-	NGO1487	1797	337.76	1301	238.77	1742	390.44	349	97.57
NC_002946.2	RefSeq	exon	1452457	1452741	-	NGO1488	130	162.3	133	162.13	100	148.87	79	146.7
NC_002946.2	RefSeq	exon	1452891	1454441	-	NGO1489	2589	593.93	1938	434.1	2518	688.81	482	164.47
NC_002946.2	RefSeq	exon	1454443	1454697	-	NGO1490	179	249.76	201	273.84	109	181.36	58	120.37
NC_002946.2	RefSeq	exon	1454755	1455492	-	NGO1491	501	241.54	1150	541.36	351	201.79	734	526.36
NC_002946.2	RefSeq	exon	1455598	1456746	-	NGO1492	789	244.33	1579	477.43	740	273.26	1558	717.61
NC_002946.2	RefSeq	exon	1456906	1457169	-	NGO1493	2110	2843.74	4274	5624.4	1224	1967.13	1694	3395.87
NC_002946.2	RefSeq	exon	1457473	1458615	+	NGO1494	4282	1332.94	566	172.03	4272	1585.78	166	76.86
NC_002946.2	RefSeq	exon	1460228	1462966	-	NGO1495	2465	320.21	1584	200.91	1909	295.71	1708	330.02
NC_002946.2	RefSeq	exon	1463053	1465164	-	NGO1496	1698	286.06	1480	243.45	1288	258.75	1127	282.4
NC_002946.2	RefSeq	exon	1465247	1465390	-	NGO1497	4	9.88	0	0	4	11.79	3	11.03
NC_002946.2	RefSeq	exon	1465500	1465661	-	NGO1498	0	0	0	0	0	0	0	0
NC_002946.2	RefSeq	exon	1467069	1468178	+	NGO1499	119	38.14	175	54.77	104	39.75	121	57.69
NC_002946.2	RefSeq	exon	1468907	1469719	-	NGO1500	209	91.47	410	175.2	163	85.07	315	205.05
NC_002946.2	RefSeq	exon	1469908	1470369	+	NGO1501	94	72.39	119	89.48	54	49.59	84	96.22
NC_002946.2	RefSeq	exon	1470318	1471616	+	NGO1502	279	76.42	215	57.5	222	72.51	169	68.85
NC_002946.2	RefSeq	exon	1471644	1472516	+	NGO1503	367	149.58	315	125.35	277	134.62	266	161.25
NC_002946.2	RefSeq	exon	1472562	1473704	-	NGO1504	451	140.39	218	66.26	409	151.82	104	48.15
NC_002946.2	RefSeq	exon	1473753	1474175	-	NGO1505	186	156.45	79	64.88	106	106.32	36	45.04
NC_002946.2	RefSeq	exon	1474168	1474977	-	NGO1506	490	215.24	311	133.39	352	184.38	102	66.64
NC_002946.2	RefSeq	exon	1475059	1475436	-	NGO1507	149	140.25	128	117.64	142	159.39	44	61.6
NC_002946.2	RefSeq	exon	1475486	1476214	-	NGO1508	305	148.86	260	123.91	223	129.79	83	60.25
NC_002946.2	RefSeq	exon	1476267	1477010	-	NGO1509	936	447.63	580	270.83	603	343.88	234	166.45
NC_002946.2	RefSeq	exon	1477047	1478174	-	NGO1510	1252	394.92	1222	376.36	1141	429.17	506	237.4
NC_002946.2	RefSeq	exon	1477747	1479249	-	NGO1511	481	113.87	465	107.48	355	100.21	196	69.01
NC_002946.2	RefSeq	exon	1479533	1480408	-	NGO1512	168	68.24	226	89.63	149	72.17	160	96.66
NC_002946.2	RefSeq	exon	1481445	1482281	+	NGO1513	0	0	2	0.83	2	1.01	0	0
NC_002946.2	RefSeq	exon	1482948	1483862	-	NGO1514	139	54.05	164	62.27	100	46.37	77	44.54
NC_002946.2	RefSeq	exon	1483845	1484717	+	NGO1515	93	37.9	85	33.83	64	31.1	54	32.74
NC_002946.2	RefSeq	exon	1484775	1485977	-	NGO1516	550	162.67	1070	309	476	167.88	695	305.75
NC_002946.2	RefSeq	exon	1485974	1486342	-	NGO1517	119	114.74	580	546.07	122	140.28	470	674.08
NC_002946.2	RefSeq	exon	1486339	1487112	-	NGO1518	105	48.27	213	95.61	129	70.71	136	92.99
NC_002946.2	RefSeq	exon	1486516	1486959	+	NGO1519	318	254.83	592	463.22	284	271.39	710	846.29
NC_002946.2	RefSeq	exon	1487121	1487825	-	NGO1520	871	439.58	1870	921.51	691	415.86	1991	1494.59
NC_002946.2	RefSeq	exon	1487852	1489051	-	NGO1521	9	2.67	23	6.66	4	1.41	5	2.21
NC_002946.2	RefSeq	exon	1493757	1494545	-	NGO1524	11	4.96	13	5.72	5	2.69	2	1.34
NC_002946.2	RefSeq	exon	1494697	1495845	-	NGO1525	17	5.26	6	1.81	11	4.06	5	2.3
NC_002946.2	RefSeq	exon	1495930	1496808	-	NGO1526	18	7.29	20	7.9	21	10.14	12	7.22
NC_002946.2	RefSeq	exon	1497426	1498736	-	NGO1527	1105	299.9	760	201.4	1127	364.74	278	112.22
NC_002946.2	RefSeq	exon	1498872	1500050	-	NGO1528	6453	1947.42	7661	2257.44	5925	2132.22	5842	2622.34
NC_002946.2	RefSeq	exon	1500169	1501413	-	NGO1529	800	228.63	648	180.82	787	268.2	433	184.06
NC_002946.2	RefSeq	exon	1501499	1502227	-	NGO1530	247	120.55	273	130.1	155	90.21	130	94.38
NC_002946.2	RefSeq	exon	1502217	1503131	-	NGO1531	676	262.87	506	192.12	423	196.14	149	86.18
NC_002946.2	RefSeq	exon	1503243	1504649	-	NGO1532	612	154.76	806	199.02	637	192.09	354	133.15
NC_002946.2	RefSeq	exon	1504807	1505874	-	NGO1533	1013	337.48	670	217.95	723	287.23	405	200.69
NC_002946.2	RefSeq	exon	1505878	1507176	-	NGO1534	833	228.16	712	190.42	751	245.29	362	147.48
NC_002946.2	RefSeq	exon	1507328	1508665	-	NGO1535	554	147.32	300	77.9	525	166.48	268	106
NC_002946.2	RefSeq	exon	1508750	1509130	-	NGO1536	180	168.1	106	96.66	144	160.36	63	87.51
NC_002946.2	RefSeq	exon	1509255	1510337	-	NGO1537	111	36.47	92	29.51	104	40.74	19	9.28
NC_002946.2	RefSeq	exon	1510582	1510764	-	NGO1538	47	91.38	56	106.31	61	141.43	18	52.06
NC_002946.2	RefSeq	exon	1510761	1512119	-	NGO1539	592	154.99	448	114.53	451	140.8	220	85.67
NC_002946.2	RefSeq	exon	1512244	1513890	-	NGO1540	375	81.01	363	76.57	304	78.31	157	50.45
NC_002946.2	RefSeq	exon	1513913	1515391	-	NGO1541	266	63.99	235	55.2	207	59.38	65	23.26
NC_002946.2	RefSeq	exon	1515416	1517164	-	NGO1542	1290	262.43	1949	387.14	954	231.43	823	249.03
NC_002946.2	RefSeq	exon	1517225	1517488	-	NGO1543	177	238.55	355	467.16	144	231.43	163	326.76
NC_002946.2	RefSeq	exon	1517515	1518471	-	NGO1544	1165	433.14	1928	699.91	943	418.08	1025	566.83
NC_002946.2	RefSeq	exon	1518468	1518923	-	NGO1545	818	638.26	1697	1292.89	824	766.69	743	862.31
NC_002946.2	RefSeq	exon	1519202	1520449	+	NGO1546	67	19.1	45	12.53	69	23.46	34	14.42
NC_002946.2	RefSeq	exon	1520890	1521711	-	NGO1547	773	334.59	999	422.22	454	234.34	448	288.43
NC_002946.2	RefSeq	exon	1521744	1522388	-	NGO1548	334	184.25	376	202.52	287	188.79	259	212.51
NC_002946.2	RefSeq	exon	1522391	1523260	-	NGO1549	919	375.84	1403	560.25	748	364.79	854	519.49
NC_002946.2	RefSeq	exon	1523360	1524856	-	NGO1550	967	229.84	1262	292.88	802	227.31	706	249.59
NC_002946.2	RefSeq	exon	1524870	1525526	-	NGO1551	1094	592.47	1632	862.98	778	502.42	779	627.5
NC_002946.2	RefSeq	exon	1525688	1527205	+	NGO1552	2454	575.19	450	102.99	3283	917.6	235	81.93
NC_002946.2	RefSeq	exon	1532253	1532615	-	NGO1556	0	0	0	0	0	0	0	0
NC_002946.2	RefSeq	exon	1532654	1532992	+	NGO1557	13	13.64	21	21.52	6	7.51	8	12.49
NC_002946.2	RefSeq	exon	1533130	1533348	-	NGO1558	3	4.87	5	7.93	0	0	6	14.5
NC_002946.2	RefSeq	exon	1533468	1534145	+	NGO1559	93	48.81	355	181.9	83	51.94	225	175.63
NC_002946.2	RefSeq	exon	1534233	1534379	+	NGO1560	0	0	0	0	1	2.89	0	0
NC_002946.2	RefSeq	exon	1534419	1535189	-	NGO1561	232	107.06	491	221.24	150	82.55	298	204.55
NC_002946.2	RefSeq	exon	1535249	1535530	-	NGO1562	90	113.55	565	696.06	90	135.41	160	300.27
NC_002946.2	RefSeq	exon	1535587	1535772	+	NGO1563	0	0	0	0	0	0	0	0
NC_002946.2	RefSeq	exon	1535783	1536034	+	NGO1564	0	0	0	0	1	1.68	0	0
NC_002946.2	RefSeq	exon	1536265	1537146	-	NGO1565	129	52.04	198	77.99	103	49.55	101	60.6
NC_002946.2	RefSeq	exon	1537222	1538160	-	NGO1566	302	114.43	1044	386.26	343	154.98	860	484.7
NC_002946.2	RefSeq	exon	1538362	1539474	+	NGO1567	482	154.09	1117	348.66	610	232.54	1565	744.15
NC_002946.2	RefSeq	exon	1539526	1541034	+	NGO1568	71	16.74	164	37.76	89	25.02	151	52.96
NC_002946.2	RefSeq	exon	1547577	1549253	+	NGO1573	2491	528.51	2619	542.56	2200	556.6	2034	641.89
NC_002946.2	RefSeq	exon	1549313	1549798	-	NGO1574	456	333.84	514	367.43	330	288.09	239	260.26
NC_002946.2	RefSeq	exon	1549791	1550747	-	NGO1575	505	187.75	620	225.07	361	160.05	351	194.1
NC_002946.2	RefSeq	exon	1551327	1551491	+	NGO1576	0	0	3	6.32	0	0	0	0
NC_002946.2	RefSeq	exon	1551522	1552232	-	NGO1577	29880	14952.8	18706	9140.22	33834	20190.2	10555	7856.52
NC_002946.2	RefSeq	exon	1552596	1553546	+	NGO1578	244	91.29	372	135.9	222	99.04	274	152.48
NC_002946.2	RefSeq	exon	1553659	1554393	-	NGO1579	613	296.75	796	376.25	674	389.07	244	175.69
NC_002946.2	RefSeq	exon	1554528	1555949	+	NGO1580	370	92.58	243	59.37	373	111.29	156	58.06
NC_002946.2	RefSeq	exon	1556189	1557763	-	NGO1581	1355	306.1	543	119.77	1524	410.55	404	135.75
NC_002946.2	RefSeq	exon	1557793	1557990	+	NGO1582	1	1.8	7	12.28	1	2.14	2	5.35
NC_002946.2	RefSeq	exon	1558058	1559188	+	NGO1583	97	30.52	59	18.12	112	42.02	45	21.06
NC_002946.2	RefSeq	exon	1559307	1560248	+	NGO1584	0	0	0	0	0	0	0	0
NC_002946.2	RefSeq	exon	1560252	1561982	+	NGO1585	649	133.4	228	45.76	412	100.98	219	66.96
NC_002946.2	RefSeq	exon	1561960	1562241	+	NGO1586	962	1213.77	328	404.08	511	768.83	310	581.77
NC_002946.2	RefSeq	exon	1562941	1563357	+	NGO1588	3314	2827.67	940	783.14	2246	2285.23	1220	1548.34
NC_002946.2	RefSeq	exon	1563493	1564170	+	NGO1589	411	215.69	178	91.21	203	127.03	73	56.98
NC_002946.2	RefSeq	exon	1564176	1564574	+	NGO1590	656	584.98	469	408.36	429	456.19	422	559.73
NC_002946.2	RefSeq	exon	1564605	1564982	+	NGO1591	842	792.56	512	470.57	433	486.02	245	343.02
NC_002946.2	RefSeq	exon	1565113	1565850	+	NGO1592	237	114.26	141	66.38	149	85.66	88	63.11
NC_002946.2	RefSeq	exon	1565922	1566266	+	NGO1593	336	346.52	325	327.27	121	148.81	173	265.38
NC_002946.2	RefSeq	exon	1566514	1566786	+	NGO1594	48	62.56	53	67.45	18	27.97	21	40.71
NC_002946.2	RefSeq	exon	1566907	1567452	+	NGO1595	179	116.65	166	105.62	110	85.48	105	101.77
NC_002946.2	RefSeq	exon	1567856	1568257	+	NGO1596	144	127.45	192	165.93	58	61.22	104	136.91
NC_002946.2	RefSeq	exon	1568599	1570263	-	NGO1597	144	30.77	159	33.18	82	20.9	88	27.97
NC_002946.2	RefSeq	exon	1570369	1570644	-	NGO1598	109	140.52	134	168.67	90	138.35	115	220.51
NC_002946.2	RefSeq	exon	1570641	1571924	-	NGO1599	474	131.35	626	169.38	357	117.97	312	128.6
NC_002946.2	RefSeq	exon	1572073	1573491	-	NGO1600	570	142.92	593	145.18	674	201.53	288	107.41
NC_002946.2	RefSeq	exon	1572106	1573584	+	NGO1601	5	1.2	9	2.11	6	1.72	5	1.79
NC_002946.2	RefSeq	exon	1573802	1574611	+	NGO1602	140	61.5	210	90.07	138	72.29	186	121.53
NC_002946.2	RefSeq	exon	1574614	1575315	+	NGO1603	101	51.19	97	48	80	48.35	107	80.67
NC_002946.2	RefSeq	exon	1575327	1575569	+	NGO1604	8	11.71	6	8.58	1	1.75	6	13.07
NC_002946.2	RefSeq	exon	1575855	1576589	-	NGO1605	106	51.31	102	48.21	88	50.8	46	33.12
NC_002946.2	RefSeq	exon	1576660	1577190	-	NGO1606	176	117.93	207	135.43	99	79.1	99	98.67
NC_002946.2	RefSeq	exon	1577171	1577752	-	NGO1607	473	289.17	591	352.78	378	275.57	339	308.26
NC_002946.2	RefSeq	exon	1577749	1578312	-	NGO1608	590	372.21	915	563.62	427	321.22	541	507.64
NC_002946.2	RefSeq	exon	1578351	1579406	-	NGO1609	145	48.86	300	98.7	184	73.93	179	89.71
NC_002946.2	RefSeq	exon	1579422	1580477	+	NGO1610	2193	738.9	756	248.72	1545	620.76	671	336.28
NC_002946.2	RefSeq	exon	1580935	1581822	+	NGO1611	306	122.61	243	95.07	232	110.85	225	134.09
NC_002946.2	RefSeq	exon	1581892	1582938	-	NGO1612	554	188.27	591	196.1	503	203.83	521	263.35
NC_002946.2	RefSeq	exon	1583028	1584182	+	NGO1613	544	167.58	821	246.95	573	210.49	923	422.92
NC_002946.2	RefSeq	exon	1584232	1584498	-	NGO1614	67	89.28	563	732.56	53	84.22	464	919.7
NC_002946.2	RefSeq	exon	1584606	1585754	-	NGO1615	60	18.58	631	190.79	75	27.69	432	198.98
NC_002946.2	RefSeq	exon	1585751	1586734	-	NGO1616	0	0	0	0	0	0	0	0
NC_002946.2	RefSeq	exon	1586845	1587060	-	NGO1617	0	0	0	0	0	0	0	0
NC_002946.2	RefSeq	exon	1587112	1587603	-	NGO1618	0	0	14	9.89	1	0.86	7	7.53
NC_002946.2	RefSeq	exon	1587600	1587782	-	NGO1619	0	0	0	0	0	0	0	0
NC_002946.2	RefSeq	exon	1587922	1588425	-	NGO1620	0	0	0	0	0	0	2	2.1
NC_002946.2	RefSeq	exon	1588677	1588838	-	NGO1621	0	0	0	0	0	0	0	0
NC_002946.2	RefSeq	exon	1588835	1589110	-	NGO1622	0	0	0	0	0	0	0	0
NC_002946.2	RefSeq	exon	1589263	1589550	-	NGO1623	0	0	0	0	0	0	0	0
NC_002946.2	RefSeq	exon	1589736	1589936	-	NGO1624	146	258.45	5085	8789.01	270	569.93	3457	9102.16
NC_002946.2	RefSeq	exon	1590177	1590593	-	NGO1625	573	488.91	887	738.98	466	474.14	497	630.76
NC_002946.2	RefSeq	exon	1590602	1591249	-	NGO1626	11084	6086.02	17930	9612.81	8582	5619.14	9576	7820.79
NC_002946.2	RefSeq	exon	1591369	1591770	-	NGO1627	536	474.41	3624	3131.9	572	603.71	2036	2680.36
NC_002946.2	RefSeq	exon	1591873	1592055	-	NGO1628	1724	3351.95	13371	25383.9	1826	4233.57	7196	20810.5
NC_002946.2	RefSeq	exon	1592225	1593043	-	NGO1629	29	12.6	59	25.03	22	11.4	29	18.74
NC_002946.2	RefSeq	exon	1593316	1594071	-	NGO1630	219	103.07	649	298.24	185	103.83	639	447.32
NC_002946.2	RefSeq	exon	1594482	1594637	+	NGO1631	0	0	0	0	0	0	0	0
NC_002946.2	RefSeq	exon	1594614	1594802	-	NGO1632	68	128.01	116	213.23	34	76.33	69	193.21
NC_002946.2	RefSeq	exon	1594975	1595202	+	NGO1633	4	6.24	110	167.61	1	1.86	110	255.33
NC_002946.2	RefSeq	exon	1595199	1595750	+	NGO1634	21	13.54	590	371.33	22	16.91	331	317.34
NC_002946.2	RefSeq	exon	1596026	1596241	+	NGO1635	6	9.88	357	574.2	45	88.39	194	475.32
NC_002946.2	RefSeq	exon	1596419	1597036	+	NGO1636	51	29.36	1381	776.34	137	94.06	1099	941.13
NC_002946.2	RefSeq	exon	1597106	1597261	+	NGO1637	5	11.4	85	189.3	12	32.64	53	179.8
NC_002946.2	RefSeq	exon	1597352	1597846	+	NGO1638	0	0	0	0	0	0	0	0
NC_002946.2	RefSeq	exon	1597884	1598387	-	NGO1639	0	0	0	0	0	0	0	0
NC_002946.2	RefSeq	exon	1598474	1599049	+	NGO1640	1	0.62	23	13.87	2	1.47	17	15.62
NC_002946.2	RefSeq	exon	1599378	1600340	-	NGO1641	0	0	0	0	0	0	0	0
NC_002946.2	RefSeq	exon	1600891	1601214	-	NGO1642	0	0	0	0	0	0	0	0
NC_002946.2	RefSeq	exon	1601335	1602420	-	NGO1643	0	0	0	0	0	0	0	0
NC_002946.2	RefSeq	exon	1602430	1602720	-	NGO1645	0	0	0	0	0	0	0	0
NC_002946.2	RefSeq	exon	1603894	1604178	+	NGO1646	11	13.73	18	21.94	1	1.49	2	3.71
NC_002946.2	RefSeq	exon	1604179	1605366	+	NGO1647	23	6.89	42	12.28	10	3.57	21	9.36
NC_002946.2	RefSeq	exon	1605581	1606537	+	NGO1648	39	14.5	51	18.51	16	7.09	39	21.57
NC_002946.2	RefSeq	exon	1606828	1607367	+	NGO1649	10	6.59	15	9.65	6	4.71	14	13.72
NC_002946.2	RefSeq	exon	1607368	1607712	+	NGO1650	0	0	0	0	0	0	0	0
NC_002946.2	RefSeq	exon	1608229	1608609	+	NGO1651	241	225.06	446	406.68	178	198.22	287	398.66
NC_002946.2	RefSeq	exon	1608810	1609808	-	NGO1652	30431	10838.3	15184	5280.39	24544	10424	27397	14513.7
NC_002946.2	RefSeq	exon	1610151	1610327	-	NGO1653	2097	4215.38	3817	7491.94	1459	3497.35	4191	12531
NC_002946.2	RefSeq	exon	1610655	1611146	-	NGO1654	615	444.76	460	324.82	343	295.79	222	238.8
NC_002946.2	RefSeq	exon	1611220	1611978	-	NGO1655	3099	1452.75	2715	1242.72	2757	1541.17	1461	1018.71
NC_002946.2	RefSeq	exon	1612048	1612914	-	NGO1656	6882	2824.28	4464	1788.75	5729	2803.6	2549	1555.94
NC_002946.2	RefSeq	exon	1612963	1613241	-	NGO1657	736	938.61	1026	1277.58	671	1020.41	762	1445.41
NC_002946.2	RefSeq	exon	1613241	1613531	-	NGO1658	1639	2004	2326	2776.91	1195	1742.33	1641	2984.4
NC_002946.2	RefSeq	exon	1613534	1614064	-	NGO1659	719	481.78	1168	764.18	383	306.03	509	507.3
NC_002946.2	RefSeq	exon	1617306	1618475	-	NGO1662	473	143.84	702	208.45	492	178.42	500	226.17
NC_002946.2	RefSeq	exon	1618486	1618800	-	NGO1663	85	96.01	226	249.25	114	153.55	207	347.78
NC_002946.2	RefSeq	exon	1618903	1619079	+	NGO1664	9	18.09	2	3.93	0	0	1	2.99
NC_002946.2	RefSeq	exon	1619110	1620108	+	NGO1665	2002	713.03	1260	438.18	2789	1184.51	946	501.15
NC_002946.2	RefSeq	exon	1620353	1621138	-	NGO1666	755	341.77	1119	494.6	660	356.27	772	519.8
NC_002946.2	RefSeq	exon	1621293	1622114	-	NGO1667	1116	483.06	741	313.18	938	484.16	318	204.74
NC_002946.2	RefSeq	exon	1622324	1623967	-	NGO1668	254	54.97	266	56.21	163	42.07	255	82.09
NC_002946.2	RefSeq	exon	1624476	1625708	+	NGO1669	2938	847.81	3197	900.79	2798	962.81	1236	530.51
NC_002946.2	RefSeq	exon	1625782	1626642	+	NGO1670	702	290.1	533	215.06	563	277.44	79	48.56
NC_002946.2	RefSeq	exon	1626600	1627271	+	NGO1671	284	150.37	224	115.8	220	138.9	38	29.93
NC_002946.2	RefSeq	exon	1627156	1627473	+	NGO1672	80	89.51	91	99.42	76	101.4	16	26.63
NC_002946.2	RefSeq	exon	1627559	1629235	-	NGO1673	8165	1732.35	10329	2139.79	6928	1752.8	5183	1635.65
NC_002946.2	RefSeq	exon	1629573	1630019	-	NGO1674	161	128.15	254	197.41	131	124.34	115	136.15
NC_002946.2	RefSeq	exon	1630023	1630997	-	NGO1675	1711	624.39	3091	1101.39	1229	534.82	1269	688.81
NC_002946.2	RefSeq	exon	1631221	1631529	+	NGO1676	2540	2924.74	1555	1748.3	1399	1920.95	475	813.54
NC_002946.2	RefSeq	exon	1631554	1631826	+	NGO1677	1649	2149.16	2346	2985.46	1437	2233.32	545	1056.51
NC_002946.2	RefSeq	exon	1632061	1633245	+	NGO1678	754	226.39	1491	437.12	812	290.73	813	363.09
NC_002946.2	RefSeq	exon	1633434	1633589	-	NGO1679	4671	10653.6	8879	19773.5	3530	9600.78	4725	16029.5
NC_002946.2	RefSeq	exon	1633621	1633854	-	NGO1680	4557	6929.07	5671	8419.55	3070	5566.46	3378	7639.86
NC_002946.2	RefSeq	exon	1633926	1634114	-	NGO1681	59	111.07	62	113.97	46	103.26	32	89.6
NC_002946.2	RefSeq	exon	1634104	1635627	-	NGO1682	199	46.46	194	44.22	137	38.14	65	22.57
NC_002946.2	RefSeq	exon	1635651	1636835	-	NGO1683	429	128.81	1130	331.29	441	157.9	752	335.85
NC_002946.2	RefSeq	exon	1637094	1637567	+	NGO1684	87	65.31	32	23.45	74	66.24	19	21.21
NC_002946.2	RefSeq	exon	1637642	1638328	+	NGO1685	118	61.11	46	23.26	102	62.99	19	14.64
NC_002946.2	RefSeq	exon	1638678	1639970	-	NGO1686	339	93.29	404	108.55	236	77.44	237	97
NC_002946.2	RefSeq	exon	1639882	1641015	+	NGO1687	97	30.43	66	20.22	84	31.43	40	18.67
NC_002946.2	RefSeq	exon	1641216	1642685	-	NGO1688	447	108.19	181	42.78	302	87.17	66	23.76
NC_002946.2	RefSeq	exon	1644374	1644619	-	NGO1690	192	277.7	410	579.02	144	248.36	336	722.85
NC_002946.2	RefSeq	exon	1644588	1644734	+	NGO1691	4	9.68	0	0	1	2.89	0	0
NC_002946.2	RefSeq	exon	1644722	1645159	+	NGO1692	128	103.98	137	108.67	144	139.49	43	51.96
NC_002946.2	RefSeq	exon	1645171	1645647	+	NGO1693	334	249.14	215	156.59	288	256.17	66	73.23
NC_002946.2	RefSeq	exon	1645677	1646165	-	NGO1694	79	57.48	306	217.4	64	55.53	141	152.6
NC_002946.2	RefSeq	exon	1646233	1647288	-	NGO1695	681	229.45	954	313.86	695	279.24	629	315.23
NC_002946.2	RefSeq	exon	1655425	1656231	-	NGO1699	945	416.65	1989	856.26	919	483.17	1633	1070.91
NC_002946.2	RefSeq	exon	1656451	1657821	+	NGO1700	1218	316.1	1300	329.42	1025	317.21	511	197.25
NC_002946.2	RefSeq	exon	1658077	1658532	+	NGO1701	293	228.62	245	186.66	391	363.8	145	168.28
NC_002946.2	RefSeq	exon	1658587	1659111	-	NGO1702	15	10.17	54	35.73	7	5.66	113	113.91
NC_002946.2	RefSeq	exon	1659056	1660018	+	NGO1703	0	0	0	0	0	0	0	0
NC_002946.2	RefSeq	exon	1660138	1660335	-	NGO1704	5	8.98	0	0	1	2.14	0	0
NC_002946.2	RefSeq	exon	1660384	1660782	-	NGO1705	3	2.68	6	5.22	5	5.32	6	7.96
NC_002946.2	RefSeq	exon	1660890	1661801	+	NGO1706	89	34.72	180	68.57	137	63.74	156	90.53
NC_002946.2	RefSeq	exon	1661791	1663089	+	NGO1707	113	30.95	59	15.78	85	27.76	71	28.93
NC_002946.2	RefSeq	exon	1663270	1665420	+	NGO1708	197	32.59	289	46.68	166	32.74	211	51.91
NC_002946.2	RefSeq	exon	1665456	1666070	+	NGO1709	243	140.59	194	109.59	228	157.3	261	224.6
NC_002946.2	RefSeq	exon	1666206	1668074	-	NGO1710	229	43.6	187	34.76	189	42.91	71	20.1
NC_002946.2	RefSeq	exon	1668154	1669524	-	NGO1711	382	99.14	300	76.02	406	125.65	203	78.36
NC_002946.2	RefSeq	exon	1669596	1670228	-	NGO1712	194	109.05	158	86.72	138	92.5	80	66.88
NC_002946.2	RefSeq	exon	1670357	1672264	+	NGO1713	504	93.99	375	68.28	289	64.27	137	38
NC_002946.2	RefSeq	exon	1672744	1673745	-	NGO1714	723	256.73	381	132.1	567	240.09	212	111.97
NC_002946.2	RefSeq	exon	1673847	1676252	-	NGO1715	1453	214.87	1627	234.93	947	167	1036	227.88
NC_002946.2	RefSeq	exon	1676322	1677326	+	NGO1716	1550	548.75	1496	517.14	1191	502.81	674	354.92
NC_002946.2	RefSeq	exon	1677383	1678087	-	NGO1717	366	184.72	413	203.52	388	233.51	356	267.24
NC_002946.2	RefSeq	exon	1678525	1680063	+	NGO1718	339	78.37	404	91.2	281	77.47	136	46.77
NC_002946.2	RefSeq	exon	1680196	1681155	+	NGO1719	73	27.06	34	12.3	33	14.58	16	8.82
NC_002946.2	RefSeq	exon	1681152	1681262	-	NGO1720	2	6.41	4	12.52	0	0	0	0
NC_002946.2	RefSeq	exon	1681206	1681988	+	NGO1721	87	39.53	69	30.61	100	54.19	20	13.52
NC_002946.2	RefSeq	exon	1682051	1684354	+	NGO1722	335	51.73	190	28.65	260	47.88	89	20.44
NC_002946.2	RefSeq	exon	1684391	1685692	-	NGO1723	285	77.88	311	82.98	156	50.84	152	61.78
NC_002946.2	RefSeq	exon	1686074	1686862	-	NGO1724	122	55.02	133	58.56	123	66.14	79	52.99
NC_002946.2	RefSeq	exon	1686859	1687635	-	NGO1725	127	58.16	169	75.56	141	76.99	120	81.73
NC_002946.2	RefSeq	exon	1687607	1688332	+	NGO1726	185	90.67	166	79.44	135	78.9	147	107.16
NC_002946.2	RefSeq	exon	1688397	1688861	+	NGO1727	198	151.5	324	242.07	157	143.25	183	208.28
NC_002946.2	RefSeq	exon	1688989	1689675	+	NGO1728	46	23.82	90	45.51	33	20.38	17	13.1
NC_002946.2	RefSeq	exon	1689736	1690062	+	NGO1729	213	231.76	146	155.11	114	147.92	97	156.99
NC_002946.2	RefSeq	exon	1690144	1690728	+	NGO1730	121	73.59	246	146.09	97	70.35	102	92.28
NC_002946.2	RefSeq	exon	1690728	1690865	+	NGO1731	45	116.02	57	143.5	21	64.56	13	49.85
NC_002946.2	RefSeq	exon	1690892	1692748	+	NGO1732	625	119.75	1037	194	575	131.37	610	173.84
NC_002946.2	RefSeq	exon	1692753	1693676	+	NGO1733	53	20.41	41	15.42	35	16.07	34	19.47
NC_002946.2	RefSeq	exon	1693789	1694013	+	NGO1734	60	94.88	75	115.8	38	71.66	33	77.62
NC_002946.2	RefSeq	exon	1693997	1694893	+	NGO1735	415	164.61	441	170.8	315	149	182	107.38
NC_002946.2	RefSeq	exon	1695010	1695360	-	NGO1736	35	35.48	49	48.5	36	43.52	31	46.74
NC_002946.2	RefSeq	exon	1695421	1696866	-	NGO1737	487	119.83	312	74.96	507	148.76	171	62.58
NC_002946.2	RefSeq	exon	1696876	1698372	-	NGO1738	611	145.22	431	100.02	728	206.33	226	79.9
NC_002946.2	RefSeq	exon	1698486	1699649	-	NGO1739	3407	1041.43	1539	459.34	1680	612.37	522	237.33
NC_002946.2	RefSeq	exon	1699833	1701857	-	NGO1740	841	147.77	510	87.5	883	185.01	208	54.36
NC_002946.2	RefSeq	exon	1701860	1702165	-	NGO1741	212	246.51	157	178.25	185	256.51	97	167.76
NC_002946.2	RefSeq	exon	1702162	1702833	-	NGO1742	503	266.32	242	125.11	509	321.37	157	123.64
NC_002946.2	RefSeq	exon	1702845	1703324	-	NGO1743	243	180.13	178	128.83	247	218.33	101	111.36
NC_002946.2	RefSeq	exon	1703405	1704481	-	NGO1744	222	73.34	171	55.16	243	95.73	73	35.87
NC_002946.2	RefSeq	exon	1704484	1706745	-	NGO1745	1704	268.03	919	141.15	1684	315.87	543	127.04
NC_002946.2	RefSeq	exon	1707458	1708759	-	NGO1746	1382	377.67	721	192.38	990	322.61	318	129.26
NC_002946.2	RefSeq	exon	1709149	1709622	-	NGO1747	177	132.86	77	56.44	121	108.31	30	33.5
NC_002946.2	RefSeq	exon	1709622	1710878	-	NGO1748	360	101.9	173	47.81	384	129.61	96	40.42
NC_002946.2	RefSeq	exon	1710868	1711461	-	NGO1749	399	239	233	136.27	463	330.71	163	145.23
NC_002946.2	RefSeq	exon	1711474	1711956	-	NGO1750	266	195.95	129	92.79	283	248.6	118	129.29
NC_002946.2	RefSeq	exon	1711947	1712303	-	NGO1751	240	239.2	114	110.94	198	235.32	75	111.18
NC_002946.2	RefSeq	exon	1712796	1714283	-	NGO1752	1615	386.17	1404	327.8	1759	501.56	744	264.61
NC_002946.2	RefSeq	exon	1714270	1714890	-	NGO1753	640	366.69	875	489.51	535	365.53	391	333.22
NC_002946.2	RefSeq	exon	1715118	1715465	-	NGO1754	0	0	0	0	0	0	0	0
NC_002946.2	RefSeq	exon	1715638	1715838	-	NGO1755	8	14.16	8	13.83	3	6.33	9	23.7
NC_002946.2	RefSeq	exon	1716172	1716486	-	NGO1756	42	47.44	35	38.6	26	35.02	35	58.8
NC_002946.2	RefSeq	exon	1716628	1718835	-	NGO1757	97	15.63	120	18.88	75	14.41	56	13.42
NC_002946.2	RefSeq	exon	1719259	1721949	-	NGO1758	355	46.94	315	40.67	302	47.62	251	49.36
NC_002946.2	RefSeq	exon	1722143	1722478	-	NGO1759	38	40.24	38	39.29	33	41.67	29	45.68
NC_002946.2	RefSeq	exon	1722492	1722965	-	NGO1760	25	18.77	22	16.12	5	4.48	21	23.45
NC_002946.2	RefSeq	exon	1723162	1724169	-	NGO1761	149	52.59	177	61	147	61.87	173	90.83
NC_002946.2	RefSeq	exon	1724401	1724637	+	NGO1762	1536	2305.97	2720	3987.18	1009	1806.34	1328	2965.45
NC_002946.2	RefSeq	exon	1724794	1726041	+	NGO1763	1322	376.9	1071	298.14	1102	374.65	391	165.81
NC_002946.2	RefSeq	exon	1728025	1729155	+	NGO1765	113	35.55	119	36.55	94	35.26	64	29.95
NC_002946.2	RefSeq	exon	1730757	1732271	+	NGO1767	978	229.69	1647	377.68	878	245.89	741	258.85
NC_002946.2	RefSeq	exon	1732787	1733353	+	NGO1768	48	30.12	65	39.83	19	14.22	21	19.6
NC_002946.2	RefSeq	exon	1733575	1734738	+	NGO1769	256	78.25	1461	436.06	268	97.69	2592	1178.48
NC_002946.2	RefSeq	exon	1735319	1737355	-	NGO1770	258	45.07	544	92.78	270	56.24	511	132.76
NC_002946.2	RefSeq	exon	1737443	1738435	-	NGO1771	67	24.01	95	33.24	71	30.34	99	52.76
NC_002946.2	RefSeq	exon	1738581	1740971	+	NGO1772	1138	169.35	1625	236.11	1095	194.31	893	197.66
NC_002946.2	RefSeq	exon	1741070	1742455	+	NGO1773	136	34.91	188	47.12	100	30.61	66	25.2
NC_002946.2	RefSeq	exon	1743699	1745651	-	NGO1774	509	92.73	761	135.37	379	82.34	360	97.55
NC_002946.2	RefSeq	exon	1745797	1746636	+	NGO1775	23	9.74	28	11.58	10	5.05	9	5.67
NC_002946.2	RefSeq	exon	1746835	1747866	+	NGO1776	64	22.07	74	24.91	49	20.15	37	18.97
NC_002946.2	RefSeq	exon	1747904	1748062	+	NGO1777	0	0	0	0	1	2.67	0	0
NC_002946.2	RefSeq	exon	1748121	1748846	-	NGO1778	126	61.75	129	61.73	85	49.68	28	20.41
NC_002946.2	RefSeq	exon	1748916	1749350	-	NGO1779	1448	1184.38	1101	879.31	1090	1063.15	481	585.19
NC_002946.2	RefSeq	exon	1749577	1749954	+	NGO1780	55	51.77	83	76.28	65	72.96	36	50.4
NC_002946.2	RefSeq	exon	1749964	1750773	+	NGO1781	157	68.96	90	38.6	135	70.71	43	28.09
NC_002946.2	RefSeq	exon	1751413	1752585	-	NGO1782	274	83.11	332	98.33	219	79.21	218	98.36
NC_002946.2	RefSeq	exon	1752736	1753728	-	NGO1783	383	137.23	696	243.5	289	123.48	547	291.53
NC_002946.2	RefSeq	exon	1753810	1754115	-	NGO1784	2	2.33	4	4.54	0	0	2	3.46
NC_002946.2	RefSeq	exon	1754221	1756980	+	NGO1785	1970	253.96	1869	235.26	1387	213.22	899	172.38
NC_002946.2	RefSeq	exon	1757210	1758202	-	NGO1786	116	41.56	99	34.64	113	48.28	55	29.31
NC_002946.2	RefSeq	exon	1758361	1759788	+	NGO1787	17033	4243.99	5210	1267.52	19810	5885.9	3717	1377.54
NC_002946.2	RefSeq	exon	1759970	1761856	+	NGO1788	718	135.38	539	99.23	521	117.14	246	68.99
NC_002946.2	RefSeq	exon	1761924	1762508	+	NGO1789	10	6.08	13	7.72	10	7.25	3	2.71
NC_002946.2	RefSeq	exon	1763256	1764029	-	NGO1790	156	71.71	203	91.12	149	81.68	145	99.14
NC_002946.2	RefSeq	exon	1764129	1764752	-	NGO1791	272	155.09	341	189.85	213	144.83	320	271.4
NC_002946.2	RefSeq	exon	1764847	1765422	-	NGO1792	22	13.59	63	38	20	14.73	18	16.54
NC_002946.2	RefSeq	exon	1765476	1766705	+	NGO1793	61	17.65	399	112.7	109	37.6	378	162.64
NC_002946.2	RefSeq	exon	1767623	1768648	+	NGO1795	219	75.95	343	116.14	186	76.92	222	114.51
NC_002946.2	RefSeq	exon	1768790	1769347	+	NGO1796	1311	835.95	1024	637.55	864	656.96	544	515.95
NC_002946.2	RefSeq	exon	1769403	1770149	+	NGO1797	1270	604.92	1326	616.69	1019	578.78	848	600.78
NC_002946.2	RefSeq	exon	1770152	1770949	+	NGO1798	1621	722.76	1151	501.09	1263	671.52	666	441.69
NC_002946.2	RefSeq	exon	1771005	1772189	+	NGO1799	998	299.66	687	201.41	726	259.94	368	164.35
NC_002946.2	RefSeq	exon	1772224	1773564	+	NGO1800	672	178.3	591	153.11	554	175.28	344	135.76
NC_002946.2	RefSeq	exon	1773621	1775999	+	NGO1801	1335	199.66	1166	170.27	1165	207.77	613	136.37
NC_002946.2	RefSeq	exon	1776008	1776565	+	NGO1802	558	355.8	328	204.21	470	357.37	195	184.94
NC_002946.2	RefSeq	exon	1776598	1777641	+	NGO1803	237	80.77	141	46.92	182	73.97	43	21.8
NC_002946.2	RefSeq	exon	1777677	1778126	+	NGO1804	254	200.83	106	81.83	144	135.77	43	50.57
NC_002946.2	RefSeq	exon	1778333	1779019	+	NGO1805	514	266.21	771	389.89	225	138.96	361	278.09
NC_002946.2	RefSeq	exon	1779062	1779838	+	NGO1806	115	52.66	159	71.09	109	59.52	67	45.63
NC_002946.2	RefSeq	exon	1780301	1781692	+	NGO1807	2367	605.02	885	220.88	3597	1096.37	742	282.1
NC_002946.2	RefSeq	exon	1781771	1783030	+	NGO1808	574	162.09	166	45.77	792	266.69	123	51.66
NC_002946.2	RefSeq	exon	1783135	1785972	+	NGO1809	1951	244.6	1976	241.89	1673	250.12	1693	315.71
NC_002946.2	RefSeq	exon	1786049	1786513	+	NGO1810	118	90.29	146	109.08	68	62.05	35	39.83
NC_002946.2	RefSeq	exon	1787384	1788181	+	NGO1811	40	17.83	63	27.43	31	16.48	36	23.87
NC_002946.2	RefSeq	exon	1788698	1789744	+	NGO1812	47636	16188.3	21741	7214.03	54722	22175.4	9385	4743.83
NC_002946.2	RefSeq	exon	1790265	1791185	-	NGO1813	2476	956.54	1307	493.02	1995	919.05	676	388.44
NC_002946.2	RefSeq	exon	1791189	1791452	-	NGO1814	546	735.87	379	498.75	477	766.6	182	364.85
NC_002946.2	RefSeq	exon	1792300	1793013	-	NGO1816	1804	898.98	2547	1239.3	1792	1064.87	1573	1165.93
NC_002946.2	RefSeq	exon	1793160	1793528	-	NGO1817	4539	4376.69	2183	2055.29	3628	4171.55	543	778.78
NC_002946.2	RefSeq	exon	1793552	1794538	-	NGO1818	12352	4452.79	8293	2919.04	9741	4187.39	1584	849.34
NC_002946.2	RefSeq	exon	1794564	1795184	-	NGO1819	6025	3452.05	3507	1961.96	4185	2859.31	617	525.82
NC_002946.2	RefSeq	exon	1795204	1795599	-	NGO1820	3609	3242.67	2674	2345.91	2860	3064.27	600	801.86
NC_002946.2	RefSeq	exon	1795619	1795981	-	NGO1821	4059	3978.54	2322	2222.29	1970	2302.59	482	702.72
NC_002946.2	RefSeq	exon	1796181	1796399	-	NGO18211	3750	6092.55	1967	3120.37	1998	3870.86	633	1529.68
NC_002946.2	RefSeq	exon	1796404	1797714	-	NGO1822	11950	3243.22	7992	2117.86	7664	2480.33	2412	973.68
NC_002946.2	RefSeq	exon	1797726	1798160	-	NGO1823	6513	5327.25	3599	2874.34	4890	4769.54	1068	1299.34
NC_002946.2	RefSeq	exon	1798162	1798347	-	NGO18231	3343	6394.92	1879	3509.61	3190	7276.7	654	1860.83
NC_002946.2	RefSeq	exon	1798340	1798858	-	NGO1824	12531	8590.73	5241	3508.26	8293	6779.55	1586	1617.25
NC_002946.2	RefSeq	exon	1798877	1799230	-	NGO18241	7307	7344.25	3784	3713.58	5300	6352.27	857	1281.21
NC_002946.2	RefSeq	exon	1799244	1799777	-	NGO1825	5774	3847.22	2759	1794.96	3854	3062.15	535	530.22
NC_002946.2	RefSeq	exon	1799791	1800183	-	NGO1826	3339	3022.98	1739	1537.28	2155	2326.54	332	447.08
NC_002946.2	RefSeq	exon	1800199	1800504	-	NGO18261	1820	2116.22	1025	1163.72	1360	1885.71	212	366.65
NC_002946.2	RefSeq	exon	1800507	1801046	-	NGO1827	8497	5598.65	3730	2399.72	5273	4143.05	821	804.62
NC_002946.2	RefSeq	exon	1801056	1801379	-	NGO1828	4251	4668.29	2534	2717.11	2543	3330.11	377	615.8
NC_002946.2	RefSeq	exon	1801391	1801759	-	NGO1829	4791	4619.68	2538	2389.52	2843	3268.94	402	576.56
NC_002946.2	RefSeq	exon	1801981	1802244	-	NGO1830	3505	4723.85	1759	2314.77	2117	3402.31	1099	2203.1
NC_002946.2	RefSeq	exon	1802244	1802435	-	NGO1831	3699	6854.8	1653	2991	2595	5734.46	457	1259.67
NC_002946.2	RefSeq	exon	1802435	1802851	-	NGO18311	8832	7535.89	2844	2369.4	6421	6533.16	847	1074.95
NC_002946.2	RefSeq	exon	1802835	1803527	-	NGO1832	10929	5611.24	3479	1744.08	9132	5591	968	739.24
NC_002946.2	RefSeq	exon	1803537	1803866	-	NGO1833	4922	5306.88	1727	1818.12	4505	5792.12	369	591.77
NC_002946.2	RefSeq	exon	1803875	1804153	-	NGO1834	1040	1326.3	388	483.14	1146	1742.76	77	146.06
NC_002946.2	RefSeq	exon	1804159	1804992	-	NGO1835	4453	1899.76	2083	867.7	4208	2140.75	340	215.75
NC_002946.2	RefSeq	exon	1804998	1805318	-	NGO1836	4716	5227.34	2579	2791.2	4036	5334.61	591	974.37
NC_002946.2	RefSeq	exon	1805309	1805929	-	NGO1837	8726	4999.6	4136	2313.84	7049	4816.07	800	681.77
NC_002946.2	RefSeq	exon	1805929	1806573	-	NGO1838	6580	3629.76	4383	2360.79	4603	3027.87	1031	845.94
NC_002946.2	RefSeq	exon	1806791	1806982	-	NGO1839	10	18.53	15	27.14	9	19.89	21	57.88
NC_002946.2	RefSeq	exon	1807359	1807670	-	NGO1841	3381	3855.69	1284	1429.74	3258	4430.5	371	629.3
NC_002946.2	RefSeq	exon	1807688	1808872	-	NGO1842	6	1.8	3	0.88	6	2.15	0	0
NC_002946.2	RefSeq	exon	1808960	1811065	-	NGO1843	14838	2506.85	7595	1252.89	13514	2722.59	1484	372.92
NC_002946.2	RefSeq	exon	1811084	1811554	-	NGO1844	3484	2631.9	2656	1959.08	3394	3057.37	451	506.75
NC_002946.2	RefSeq	exon	1811672	1812043	-	NGO1845	1984	1897.62	1695	1582.97	1742	1986.84	317	450.98
NC_002946.2	RefSeq	exon	1812222	1812371	-	NGO1846	3	7.12	15	34.74	8	22.63	6	21.17
NC_002946.2	RefSeq	exon	1812378	1813307	-	NGO1847	32	12.24	15	5.6	13	5.93	25	14.23
NC_002946.2	RefSeq	exon	1813279	1813521	-	NGO1848	3	4.39	0	0	0	0	2	4.36
NC_002946.2	RefSeq	exon	1813761	1814822	-	NGO1849	224	75.05	90	29.44	201	80.3	79	39.37
NC_002946.2	RefSeq	exon	1815110	1819285	-	NGO1850	9035	769.8	2748	228.61	7862	798.78	1243	157.53
NC_002946.2	RefSeq	exon	1819438	1823616	-	NGO1851	8673	738.43	4248	353.15	6041	613.33	1061	134.36
NC_002946.2	RefSeq	exon	1823807	1824178	-	NGO1852	24423	23359.7	22508	21020.3	13193	15047.2	10052	14300.5
NC_002946.2	RefSeq	exon	1824236	1824736	-	NGO1853	8400	5965.59	7744	5369.98	5718	4842.43	2780	2936.62
NC_002946.2	RefSeq	exon	1824964	1825659	-	NGO1854	8660	4427.11	10004	4993.55	8229	5016.43	4651	3536.54
NC_002946.2	RefSeq	exon	1825659	1826093	-	NGO1855	9310	7615.04	10111	8075.14	7361	7179.67	5079	6179.17
NC_002946.2	RefSeq	exon	1826194	1826730	-	NGO1856	2867	1899.61	2598	1680.78	1702	1344.75	430	423.78
NC_002946.2	RefSeq	exon	1826732	1827010	-	NGO1857	551	702.68	456	567.81	218	331.52	55	104.33
NC_002946.2	RefSeq	exon	1827207	1828391	-	NGO1858	342	102.69	277	81.21	242	86.65	74	33.05
NC_002946.2	RefSeq	exon	1828808	1829059	-	NGO1859	124	175.08	336	463.22	96	161.63	218	457.82
NC_002946.2	RefSeq	exon	1829182	1829751	-	NGO1860	369	230.34	1386	844.76	315	234.47	1039	964.68
NC_002946.2	RefSeq	exon	1829854	1830192	-	NGO1861	16	16.79	8	8.2	5	6.26	1	1.56
NC_002946.2	RefSeq	exon	1832027	1834333	-	NGO1863	753	116.13	464	69.87	671	123.4	375	86.03
NC_002946.2	RefSeq	exon	1834411	1834872	-	NGO1864	338	260.31	251	188.75	213	195.61	184	210.77
NC_002946.2	RefSeq	exon	1834898	1836085	-	NGO1865	818	244.99	629	183.94	706	252.14	409	182.2
NC_002946.2	RefSeq	exon	1836176	1837453	-	NGO1866	846	235.53	797	216.66	659	218.78	412	170.61
NC_002946.2	RefSeq	exon	1837446	1839566	-	NGO1867	1623	272.26	1498	245.37	1108	221.64	669	166.93
NC_002946.2	RefSeq	exon	1839566	1840165	-	NGO1868	225	133.43	266	154.02	182	128.7	97	85.56
NC_002946.2	RefSeq	exon	1840131	1841390	-	NGO1869	1233	348.18	1156	318.74	838	282.18	550	231.01
NC_002946.2	RefSeq	exon	1841469	1842395	-	NGO1870	767	294.39	1151	431.36	634	290.18	721	411.62
NC_002946.2	RefSeq	exon	1842483	1842986	-	NGO1871	2241	1582.06	2584	1781.18	1949	1640.73	1835	1926.85
NC_002946.2	RefSeq	exon	1843059	1843256	-	NGO1872	29	52.11	100	175.46	32	68.57	50	133.64
NC_002946.2	RefSeq	exon	1843284	1844621	+	NGO1873	4442	1181.23	3220	836.07	4551	1443.14	1210	478.6
NC_002946.2	RefSeq	exon	1844694	1844858	+	NGO1874	10	21.56	0	0	3	7.71	1	3.21
NC_002946.2	RefSeq	exon	1845042	1845692	-	NGO1875	138	75.42	137	73.11	112	73	47	38.21
NC_002946.2	RefSeq	exon	1845754	1846212	-	NGO1876	145	112.4	148	112.02	141	130.34	69	79.56
NC_002946.2	RefSeq	exon	1846222	1847142	-	NGO1877	969	374.35	1122	423.23	810	373.15	572	328.68
NC_002946.2	RefSeq	exon	1847378	1848220	+	NGO1878	256	108.05	520	214.3	284	142.94	457	286.9
NC_002946.2	RefSeq	exon	1848738	1848974	+	NGO18781	7	10.51	5	7.33	5	8.95	2	4.47
NC_002946.2	RefSeq	exon	1849022	1849612	+	NGO1879	88	52.98	92	54.08	68	48.82	126	112.83
NC_002946.2	RefSeq	exon	1849888	1850439	-	NGO1880	1103	710.96	1017	640.07	803	617.21	753	721.93
NC_002946.2	RefSeq	exon	1851528	1853000	+	NGO1881	606	146.38	1827	430.9	678	195.29	1266	454.85
NC_002946.2	RefSeq	exon	1854669	1855091	-	NGO1886	54	45.42	56	45.99	45	45.14	39	48.79
NC_002946.2	RefSeq	exon	1855269	1855418	-	NGO1887	21	49.81	29	67.17	15	42.43	16	56.45
NC_002946.2	RefSeq	exon	1855436	1855633	-	NGO1888	94	168.92	113	198.27	108	231.43	89	237.88
NC_002946.2	RefSeq	exon	1855643	1856659	-	NGO1889	651	227.76	888	303.35	621	259.08	836	435.04
NC_002946.2	RefSeq	exon	1856758	1857972	-	NGO1890	4466	1307.84	1453	415.47	4020	1403.8	656	285.74
NC_002946.2	RefSeq	exon	1858225	1858506	-	NGO1891	39	49.21	76	93.63	14	21.06	23	43.16
NC_002946.2	RefSeq	exon	1859711	1860718	-	NGO1893	692	244.26	633	218.17	409	172.15	420	220.51
NC_002946.2	RefSeq	exon	1860711	1861712	-	NGO1894	404	143.46	671	232.65	351	148.63	476	251.41
NC_002946.2	RefSeq	exon	1861743	1864016	-	NGO1895	224	35.05	170	25.97	200	37.32	75	17.45
NC_002946.2	RefSeq	exon	1864135	1865151	+	NGO1896	487	170.38	434	148.26	520	216.94	341	177.45
NC_002946.2	RefSeq	exon	1865152	1866192	+	NGO1897	106	36.23	79	26.36	90	36.68	49	24.91
NC_002946.2	RefSeq	exon	1866297	1867163	+	NGO1898	71	29.14	26	10.42	51	24.96	27	16.48
NC_002946.2	RefSeq	exon	1867902	1869920	-	NGO1900	1698	299.24	613	105.48	2045	429.75	516	135.26
NC_002946.2	RefSeq	exon	1870115	1871236	-	NGO1901	2734	867	7839	2427.24	1935	731.72	7788	3673.45
NC_002946.2	RefSeq	exon	1872224	1872517	-	NGO1902	0	0	0	0	0	0	0	0
NC_002946.2	RefSeq	exon	1878578	1878994	-	NGO1904	1085	925.77	549	457.38	754	767.17	199	252.56
NC_002946.2	RefSeq	exon	1879145	1879936	-	NGO1905	269	120.85	302	132.47	182	97.5	278	185.76
NC_002946.2	RefSeq	exon	1879985	1880392	-	NGO1906	43	37.5	77	65.57	41	42.64	56	72.64
NC_002946.2	RefSeq	exon	1880392	1881078	-	NGO1907	201	104.1	170	85.97	127	78.43	168	129.42
NC_002946.2	RefSeq	exon	1881198	1882241	+	NGO1908	2574	877.24	6573	2187.3	1847	750.63	3147	1595.28
NC_002946.2	RefSeq	exon	1882405	1883631	+	NGO1909	1259	365.08	810	229.34	1227	424.28	501	216.09
NC_002946.2	RefSeq	exon	1883748	1885898	+	NGO1910	56	9.26	24	3.88	38	7.5	12	2.95
NC_002946.2	RefSeq	exon	1886380	1886664	-	NGO1911	0	0	0	0	0	0	0	0
NC_002946.2	RefSeq	exon	1891120	1891512	+	NGO1913	2	1.81	5	4.42	2	2.16	1	1.35
NC_002946.2	RefSeq	exon	1891592	1893040	+	NGO1914	2261	555.19	1600	383.62	2104	616.08	1064	388.61
NC_002946.2	RefSeq	exon	1893103	1894374	+	NGO1915	143	40	246	67.19	126	42.03	179	74.47
NC_002946.2	RefSeq	exon	1894415	1894864	+	NGO1916	113	89.35	191	147.46	67	63.17	133	156.42
NC_002946.2	RefSeq	exon	1894897	1895871	+	NGO1917	191	69.7	196	69.84	187	81.38	45	24.43
NC_002946.2	RefSeq	exon	1896236	1897489	+	NGO1918	651	184.71	682	188.94	590	199.62	395	166.7
NC_002946.2	RefSeq	exon	1897570	1898763	+	NGO1919	1125	335.24	594	172.83	1148	407.94	347	153.8
NC_002946.2	RefSeq	exon	1898815	1899063	-	NGO1920	370	528.71	292	407.41	248	422.58	140	297.56
NC_002946.2	RefSeq	exon	1899156	1900073	-	NGO1921	200	77.52	194	73.42	213	98.44	164	94.55
NC_002946.2	RefSeq	exon	1900070	1900720	-	NGO1922	124	67.77	261	139.29	143	93.2	202	164.21
NC_002946.2	RefSeq	exon	1900914	1901396	-	NGO1923	118	86.93	332	238.8	132	115.95	230	252.01
NC_002946.2	RefSeq	exon	1901520	1901873	+	NGO1924	466	468.38	1121	1100.14	478	572.9	1235	1846.31
NC_002946.2	RefSeq	exon	1901870	1902526	+	NGO1925	350	189.55	715	378.08	266	171.78	585	471.23
NC_002946.2	RefSeq	exon	1902642	1904036	+	NGO1926	744	189.76	657	163.62	608	184.92	434	164.65
NC_002946.2	RefSeq	exon	1904057	1904452	+	NGO1927	309	277.64	281	246.52	224	240	127	169.73
NC_002946.2	RefSeq	exon	1904456	1904947	+	NGO1928	354	256.01	252	177.94	225	194.03	94	101.11
NC_002946.2	RefSeq	exon	1904953	1905081	+	NGO1929	8	22.07	6	16.16	5	16.45	0	0
NC_002946.2	RefSeq	exon	1905223	1907817	-	NGO1930	399	54.71	710	95.05	313	51.18	416	84.84
NC_002946.2	RefSeq	exon	1908251	1909255	+	NGO1931	1614	571.41	1705	589.39	2140	903.45	1356	714.06
NC_002946.2	RefSeq	exon	1909407	1910087	-	NGO1932	21	10.97	32	16.32	41	25.54	21	16.32
NC_002946.2	RefSeq	exon	1910547	1911182	+	NGO1933	211	118.04	459	250.73	162	108.07	231	192.22
NC_002946.2	RefSeq	exon	1911219	1912187	+	NGO1934	1184	434.75	1694	607.34	702	307.38	818	446.76
NC_002946.2	RefSeq	exon	1912413	1913162	+	NGO1935	1930	915.6	2218	1027.41	1150	650.57	1515	1069.04
NC_002946.2	RefSeq	exon	1913173	1914108	+	NGO1936	1633	620.76	1706	633.21	1350	611.95	823	465.33
NC_002946.2	RefSeq	exon	1914832	1915035	-	NGO1938	4	6.98	9	15.33	6	12.48	12	31.13
NC_002946.2	RefSeq	exon	1915307	1916578	+	NGO1939	1212	339.02	1042	284.59	774	258.17	466	193.88
NC_002946.2	RefSeq	exon	1916612	1917214	+	NGO1940	192	113.29	200	115.23	89	62.62	56	49.15
NC_002946.2	RefSeq	exon	1917229	1917744	+	NGO1941	81	55.85	82	55.21	38	31.25	26	26.67
NC_002946.2	RefSeq	exon	1917896	1918318	-	NGO1942	96	80.75	77	63.24	47	47.14	27	33.78
NC_002946.2	RefSeq	exon	1918568	1918747	-	NGO1943	16	31.63	28	54.04	13	30.64	5	14.7
NC_002946.2	RefSeq	exon	1918753	1919340	-	NGO1944	67	40.54	77	45.49	31	22.37	64	57.6
NC_002946.2	RefSeq	exon	1919362	1920108	-	NGO1945	94	44.77	78	36.28	64	36.35	28	19.84
NC_002946.2	RefSeq	exon	1920098	1920940	-	NGO1946	185	78.08	129	53.16	202	101.67	103	64.66
NC_002946.2	RefSeq	exon	1921058	1921396	-	NGO1947	1092	1146.13	787	806.53	918	1148.95	439	685.34
NC_002946.2	RefSeq	exon	1921470	1921919	-	NGO1948	397	313.9	413	318.85	369	347.91	336	395.16
NC_002946.2	RefSeq	exon	1922250	1923152	+	NGO1949	328	129.24	596	229.3	360	169.15	421	246.74
NC_002946.2	RefSeq	exon	1923255	1924358	+	NGO1951	1307	421.23	1610	506.64	963	370.1	649	311.11
NC_002946.2	RefSeq	exon	1924516	1924728	-	NGO1952	0	0	0	0	0	0	0	0
NC_002946.2	RefSeq	exon	1924854	1925114	-	NGO1953	13	17.72	4	5.32	18	29.26	0	0
NC_002946.2	RefSeq	exon	1925126	1926583	-	NGO1954	216	52.71	61	14.54	220	64.02	28	10.16
NC_002946.2	RefSeq	exon	1927364	1931533	-	NGO1955	732	62.46	324	26.99	618	62.88	181	22.97
NC_002946.2	RefSeq	exon	1931588	1933495	-	NGO1956	455	84.85	221	40.24	310	68.94	162	44.93
NC_002946.2	RefSeq	exon	1933806	1935035	+	NGO1957	1751	506.52	393	111	2100	724.39	156	67.12
NC_002946.2	RefSeq	exon	1935186	1936475	+	NGO1958	1121	309.19	223	60.06	974	320.35	90	36.92
NC_002946.2	RefSeq	exon	1936475	1936678	+	NGO1959	85	148.25	30	51.09	90	187.18	12	31.13
NC_002946.2	RefSeq	exon	1936946	1937212	+	NGO1960	0	0	2	2.6	0	0	0	0
NC_002946.2	RefSeq	exon	1937605	1938948	-	NGO1961	446	118.07	407	105.21	514	162.26	249	98.05
NC_002946.2	RefSeq	exon	1939073	1939873	+	NGO1962	56	24.88	108	46.84	64	33.9	104	68.71
NC_002946.2	RefSeq	exon	1939913	1940899	+	NGO1963	469	169.07	399	140.44	420	180.55	206	110.46
NC_002946.2	RefSeq	exon	1942504	1942878	-	NGO1965	353	334.93	433	401.15	252	285.12	447	630.84
NC_002946.2	RefSeq	exon	1943052	1943408	-	NGO1966	329	327.9	421	409.69	218	259.09	485	718.98
NC_002946.2	RefSeq	exon	1944697	1945056	-	NGO1967	107	105.75	132	127.38	55	64.82	65	95.55
NC_002946.2	RefSeq	exon	1947207	1947416	-	NGO1969	123	208.4	252	416.89	66	133.35	85	214.21
NC_002946.2	RefSeq	exon	1947493	1947852	-	NGO1970	93	91.92	173	166.95	47	55.39	61	89.67
NC_002946.2	RefSeq	exon	1947857	1949353	-	NGO1971	117	27.81	153	35.51	75	21.26	52	18.38
NC_002946.2	RefSeq	exon	1949393	1950355	-	NGO1972	0	0	0	0	0	0	0	0
NC_002946.2	RefSeq	exon	1950486	1951205	-	NGO1973	101	49.91	100	48.25	91	53.62	23	16.91
NC_002946.2	RefSeq	exon	1951422	1952276	-	NGO1974	3364	1399.91	2810	1141.79	3444	1709.05	756	467.95
NC_002946.2	RefSeq	exon	1952405	1953133	-	NGO1975	2228	1087.42	1733	825.88	1886	1097.67	482	349.91
NC_002946.2	RefSeq	exon	1953306	1953539	-	NGO1976	10	15.21	22	32.66	12	21.76	17	38.45
NC_002946.2	RefSeq	exon	1953539	1954198	+	NGO1977	161	86.79	293	154.23	130	83.57	206	165.18
NC_002946.2	RefSeq	exon	1954259	1954849	+	NGO1978	124	74.65	119	69.95	88	63.18	70	62.68
NC_002946.2	RefSeq	exon	1955233	1956699	+	NGO1980	2552	618.96	695	164.59	2970	858.98	468	168.83
NC_002946.2	RefSeq	exon	1956886	1957446	-	NGO1981	172	109.09	877	543.1	175	132.35	538	507.53
NC_002946.2	RefSeq	exon	1957498	1957797	-	NGO1982	349	413.92	191	221.19	267	377.61	129	227.57
NC_002946.2	RefSeq	exon	1957896	1958675	-	NGO1983	248	113.13	156	69.48	215	116.95	65	44.1
NC_002946.2	RefSeq	exon	1958715	1959365	-	NGO1984	83	45.36	95	50.7	96	62.57	70	56.91
NC_002946.2	RefSeq	exon	1959373	1959981	-	NGO1985	164	95.82	224	127.78	171	119.13	170	147.73
NC_002946.2	RefSeq	exon	1960045	1960638	-	NGO1986	593	355.21	2541	1486.15	518	370	2514	2239.86
NC_002946.2	RefSeq	exon	1960643	1960990	-	NGO1987	270	276.06	849	847.57	183	223.11	647	983.94
NC_002946.2	RefSeq	exon	1961037	1961912	+	NGO1988	199	80.83	353	140	177	85.73	196	118.41
NC_002946.2	RefSeq	exon	1961935	1962756	+	NGO1989	148	64.06	208	87.91	107	55.23	154	99.15
NC_002946.2	RefSeq	exon	1962756	1963910	+	NGO1990	322	99.19	411	123.62	262	96.24	369	169.08
NC_002946.2	RefSeq	exon	1963964	1964911	+	NGO1991	541	203.05	482	176.64	415	185.74	394	219.95
NC_002946.2	RefSeq	exon	1964908	1965960	+	NGO1992	1734	585.91	1253	413.4	887	357.4	652	327.69
NC_002946.2	RefSeq	exon	1965976	1967397	+	NGO1993	584	146.13	523	127.78	516	153.96	317	117.98
NC_002946.2	RefSeq	exon	1967568	1968347	+	NGO1994	274	124.99	221	98.43	223	121.3	67	45.46
NC_002946.2	RefSeq	exon	1968334	1968678	+	NGO1995	67	69.1	32	32.22	47	57.8	19	29.15
NC_002946.2	RefSeq	exon	1968688	1969218	+	NGO1996	117	78.4	98	64.12	101	80.7	56	55.81
NC_002946.2	RefSeq	exon	1969311	1970426	-	NGO1997	1197	381.63	373	116.12	1467	557.73	238	112.86
NC_002946.2	RefSeq	exon	1970601	1971182	+	NGO1998	512	313.01	914	545.59	450	328.05	778	707.45
NC_002946.2	RefSeq	exon	1971244	1972098	-	NGO1999	387	161.05	311	126.37	444	220.33	220	136.18
NC_002946.2	RefSeq	exon	1972738	1973244	+	NGO2000	149	104.57	115	78.8	132	110.46	46	48.02
NC_002946.2	RefSeq	exon	1973241	1975019	+	NGO2001	991	198.2	606	118.34	635	151.44	245	72.88
NC_002946.2	RefSeq	exon	1975132	1975956	+	NGO2002	1124	484.76	714	300.67	833	428.4	326	209.12
NC_002946.2	RefSeq	exon	1976165	1976287	-	NGO2003	0	0	0	0	1	3.45	0	0
NC_002946.2	RefSeq	exon	1976422	1976658	+	NGO2004	21	31.53	14	20.52	6	10.74	1	2.23
NC_002946.2	RefSeq	exon	1976689	1977477	-	NGO2005	22	9.92	12	5.28	14	7.53	8	5.37
NC_002946.2	RefSeq	exon	1977556	1977750	-	NGO2006	0	0	1	1.78	0	0	0	0
NC_002946.2	RefSeq	exon	1978172	1978789	-	NGO2007	10	5.76	2	1.12	10	6.87	3	2.57
NC_002946.2	RefSeq	exon	1978811	1979911	-	NGO2008	30	9.69	7	2.21	24	9.25	10	4.81
NC_002946.2	RefSeq	exon	1979908	1981134	-	NGO2009	220	63.8	59	16.71	127	43.92	42	18.12
NC_002946.2	RefSeq	exon	1981421	1982863	+	NGO2010	462	113.92	338	81.38	359	105.56	214	78.49
NC_002946.2	RefSeq	exon	1983007	1983666	+	NGO2011	1071	577.37	168	88.43	955	613.93	58	46.51
NC_002946.2	RefSeq	exon	1983656	1984324	+	NGO2012	755	401.54	81	42.06	586	371.64	46	36.39
NC_002946.2	RefSeq	exon	1984326	1985057	+	NGO2013	909	441.84	151	71.67	896	519.34	63	45.55
NC_002946.2	RefSeq	exon	1985170	1986024	+	NGO2014	2878	1197.67	482	195.85	3373	1673.81	160	99.04
NC_002946.2	RefSeq	exon	1986403	1987260	+	NGO2015	207	85.84	497	201.24	199	98.41	519	320.13
NC_002946.2	RefSeq	exon	1987346	1988734	+	NGO2016	3811	976.22	1074	268.63	3536	1080.11	861	328.05
NC_002946.2	RefSeq	exon	1988735	1988959	+	NGO2017	656	1037.37	232	358.22	541	1020.17	152	357.52
NC_002946.2	RefSeq	exon	1989067	1989261	+	NGO2018	875	1596.56	280	498.85	563	1224.98	228	618.79
NC_002946.2	RefSeq	exon	1989359	1990129	-	NGO2019	69	31.84	151	68.04	49	26.96	110	75.51
NC_002946.2	RefSeq	exon	1990296	1992998	+	NGO2020	2065	271.82	1095	140.74	2098	329.32	662	129.61
NC_002946.2	RefSeq	exon	1993121	1994110	+	NGO2021	1320	474.41	1927	676.23	1685	722.14	1502	802.93
NC_002946.2	RefSeq	exon	1994164	1994493	+	NGO2022	114	122.91	92	96.85	135	173.57	65	104.24
NC_002946.2	RefSeq	exon	1994504	1994809	+	NGO2023	4826	5611.48	12016	13642.2	3468	4808.55	20416	35309.4
NC_002946.2	RefSeq	exon	1995172	1995603	+	NGO2024	4832	3979.74	3115	2505.07	3767	3699.72	882	1080.5
NC_002946.2	RefSeq	exon	1995616	1996008	+	NGO2025	8562	7751.65	5668	5010.52	7496	8092.7	1868	2515.51
NC_002946.2	RefSeq	exon	1996389	1996883	-	NGO2026	113	81.22	90	63.17	51	43.71	31	33.14
NC_002946.2	RefSeq	exon	1997076	1998005	-	NGO2027	58	22.19	48	17.93	26	11.86	20	11.38
NC_002946.2	RefSeq	exon	1998134	1998883	+	NGO2028	515	244.32	355	164.44	342	193.47	136	95.97
NC_002946.2	RefSeq	exon	1999006	1999587	+	NGO2029	1365	834.49	891	531.86	1513	1102.99	686	623.8
NC_002946.2	RefSeq	exon	1999606	2000955	+	NGO2030	2528	666.28	1271	327.08	2964	931.54	712	279.12
NC_002946.2	RefSeq	exon	2000970	2001758	+	NGO2031	7818	3525.58	4119	1813.68	5481	2947.4	2242	1503.83
NC_002946.2	RefSeq	exon	2002090	2003880	+	NGO2032	721	143.24	749	145.29	514	121.77	130	38.41
NC_002946.2	RefSeq	exon	2003947	2004579	-	NGO2033	25	14.05	37	20.31	25	16.76	18	15.05
NC_002946.2	RefSeq	exon	2004672	2005496	+	NGO2034	61	26.31	58	24.42	40	20.57	16	10.26
NC_002946.2	RefSeq	exon	2005565	2006128	+	NGO2035	206	129.96	403	248.24	159	119.61	235	220.51
NC_002946.2	RefSeq	exon	2006212	2006649	+	NGO2036	81	65.8	172	136.43	78	75.56	85	102.7
NC_002946.2	RefSeq	exon	2006870	2007139	+	NGO2037	29	38.22	42	54.04	18	28.29	21	41.16
NC_002946.2	RefSeq	exon	2007139	2008914	+	NGO2038	373	74.73	319	62.4	299	71.43	126	37.55
NC_002946.2	RefSeq	exon	2009041	2009982	-	NGO2039	187	70.63	175	64.54	144	64.86	83	46.63
NC_002946.2	RefSeq	exon	2009991	2010866	-	NGO2040	816	331.43	1046	414.83	646	312.89	735	444.04
NC_002946.2	RefSeq	exon	2011464	2013365	+	NGO2041	10	1.87	11	2.01	9	2.01	10	2.78
NC_002946.2	RefSeq	exon	2015247	2015468	+	NGO2042	0	0	0	0	0	0	0	0
NC_002946.2	RefSeq	exon	2017051	2017365	+	NGO2043	2	2.26	4	4.41	2	2.69	2	3.36
NC_002946.2	RefSeq	exon	2017440	2019494	-	NGO2044	334	57.83	371	62.72	306	63.18	152	39.14
NC_002946.2	RefSeq	exon	2019610	2021448	-	NGO2045	503	97.32	901	170.21	576	132.89	857	246.63
NC_002946.2	RefSeq	exon	2021482	2021670	+	NGO2046	0	0	2	3.68	0	0	1	2.8
NC_002946.2	RefSeq	exon	2021721	2022242	+	NGO2047	39	26.58	20	13.31	15	12.19	11	11.15
NC_002946.2	RefSeq	exon	2022525	2023850	-	NGO2048	221	59.3	191	50.04	208	66.55	116	46.3
NC_002946.2	RefSeq	exon	2024900	2026066	+	NGO2050	55	16.77	29	8.63	26	9.45	13	5.9
NC_002946.2	RefSeq	exon	2026373	2027638	+	NGO2051	11	3.09	9	2.47	10	3.35	2	0.84
NC_002946.2	RefSeq	exon	2027710	2028039	-	NGO2052	239	257.69	79	83.17	146	187.71	89	142.73
NC_002946.2	RefSeq	exon	2028114	2029484	-	NGO2053	347	90.05	167	42.32	307	95.01	102	39.37
NC_002946.2	RefSeq	exon	2029539	2029811	-	NGO2054	56	72.99	71	90.35	72	111.9	53	102.74
NC_002946.2	RefSeq	exon	2029787	2030515	-	NGO2055	50	24.4	68	32.41	46	26.77	73	53
NC_002946.2	RefSeq	exon	2030574	2031575	+	NGO2056	1512	536.9	1169	405.31	1666	705.45	861	454.75
NC_002946.2	RefSeq	exon	2031669	2032517	+	NGO2057	853	357.48	674	275.8	899	449.27	376	234.38
NC_002946.2	RefSeq	exon	2032543	2033025	+	NGO2058	485	357.28	290	208.59	407	357.52	153	167.64
NC_002946.2	RefSeq	exon	2033109	2034677	-	NGO2059	63	14.29	76	16.83	100	27.04	28	9.44
NC_002946.2	RefSeq	exon	2034823	2036088	+	NGO2060	802	225.4	597	163.83	709	237.61	224	93.64
NC_002946.2	RefSeq	exon	2039365	2040288	-	NGO2065	305	117.45	225	84.6	295	135.46	134	76.75
NC_002946.2	RefSeq	exon	2046714	2047403	-	NGO2068	126	64.97	48	24.17	94	57.8	30	23.01
NC_002946.2	RefSeq	exon	2047400	2048143	-	NGO2069	105	50.21	73	34.09	70	39.92	17	12.09
NC_002946.2	RefSeq	exon	2048173	2048736	-	NGO2070	148	93.37	109	67.14	117	88.02	36	33.78
NC_002946.2	RefSeq	exon	2048879	2050531	+	NGO2071	519	111.71	329	69.15	423	108.57	86	27.53
NC_002946.2	RefSeq	exon	2050598	2051653	-	NGO2072	97	32.68	13	4.28	79	31.74	10	5.01
NC_002946.2	RefSeq	exon	2051805	2053046	-	NGO2073	56	16.04	43	12.03	69	23.57	21	8.95
NC_002946.2	RefSeq	exon	2053194	2053922	+	NGO2074	203	99.08	380	181.09	175	101.85	253	183.67
NC_002946.2	RefSeq	exon	2053959	2054876	+	NGO2075	260	100.77	249	94.23	213	98.44	106	61.11
NC_002946.2	RefSeq	exon	2055062	2055580	-	NGO2076	112	76.78	80	53.55	154	125.9	76	77.5
NC_002946.2	RefSeq	exon	2055600	2056985	-	NGO2077	160	41.07	130	32.59	120	36.73	86	32.84
NC_002946.2	RefSeq	exon	2057326	2058918	+	NGO2078	124	27.7	78	17.01	80	21.31	61	20.27
NC_002946.2	RefSeq	exon	2058947	2059546	+	NGO2079	135	80.06	123	71.22	131	92.64	75	66.15
NC_002946.2	RefSeq	exon	2059543	2060148	+	NGO2080	124	72.8	104	59.62	102	71.41	50	43.67
NC_002946.2	RefSeq	exon	2060207	2060593	+	NGO2081	811	745.63	1265	1135.6	606	664.38	1074	1468.71
NC_002946.2	RefSeq	exon	2060646	2061116	+	NGO2082	163	123.13	270	199.15	171	154.04	203	228.1
NC_002946.2	RefSeq	exon	2061190	2061456	+	NGO2083	985	1312.61	1057	1375.34	548	870.82	458	907.81
NC_002946.2	RefSeq	exon	2061613	2062296	+	NGO2084	1106	575.32	2126	1079.82	1145	710.24	724	560.18
NC_002946.2	RefSeq	exon	2062426	2062941	+	NGO2085	73	50.34	239	160.91	66	54.27	126	129.23
NC_002946.2	RefSeq	exon	2063080	2064387	-	NGO2086	492	133.83	682	181.14	329	106.72	733	296.58
NC_002946.2	RefSeq	exon	2064373	2065026	+	NGO2087	0	0	0	0	0	0	0	0
NC_002946.2	RefSeq	exon	2065061	2065819	-	NGO2088	3	1.41	1	0.46	4	2.24	1	0.7
NC_002946.2	RefSeq	exon	2065903	2066529	-	NGO2089	10	5.67	6	3.32	15	10.15	3	2.53
NC_002946.2	RefSeq	exon	2066574	2067548	-	NGO2090	21	7.66	5	1.78	6	2.61	6	3.26
NC_002946.2	RefSeq	exon	2067538	2068506	-	NGO2091	19	6.98	13	4.66	13	5.69	11	6.01
NC_002946.2	RefSeq	exon	2068734	2069705	-	NGO2092	183	66.99	180	64.34	138	60.24	127	69.15
NC_002946.2	RefSeq	exon	2069857	2071998	-	NGO2093	47	7.81	13	2.11	59	11.69	18	4.45
NC_002946.2	RefSeq	exon	2072506	2072796	+	NGO2094	1979	2419.72	2344	2798.4	1351	1969.79	822	1494.93
NC_002946.2	RefSeq	exon	2072888	2074522	+	NGO2095	20991	4568.01	18375	3904.4	18589	4823.86	7152	2315
NC_002946.2	RefSeq	exon	2075176	2076762	+	NGO2096	2124	476.2	351	76.84	2885	771.3	181	60.36
NC_002946.2	RefSeq	exon	2076903	2077325	-	NGO2097	100	84.11	28	23	35	35.11	9	11.26
NC_002946.2	RefSeq	exon	2077519	2078739	-	NGO2098	649	189.12	387	110.11	421	146.29	116	50.28
NC_002946.2	RefSeq	exon	2078750	2078920	-	NGO2099	10	20.81	21	42.66	13	32.26	7	21.66
NC_002946.2	RefSeq	exon	2078991	2079314	+	NGO2100	207	227.32	152	162.98	78	102.14	85	138.84
NC_002946.2	RefSeq	exon	2079347	2079766	+	NGO2101	273	231.27	247	204.31	205	207.09	119	149.95
NC_002946.2	RefSeq	exon	2079788	2080294	+	NGO2102	371	260.36	216	148.01	308	257.75	98	102.3
NC_002946.2	RefSeq	exon	2080439	2083231	+	NGO2103	1086	138.35	941	117.05	927	140.82	672	127.33
NC_002946.2	RefSeq	exon	2083793	2084488	+	NGO2104	509	260.21	698	348.41	484	295.05	327	248.65
NC_002946.2	RefSeq	exon	2084728	2089134	-	NGO2105	2789	225.17	2663	209.93	1856	178.69	1553	186.5
NC_002946.2	RefSeq	exon	2089206	2089541	+	NGO2106	26	27.53	28	28.95	17	21.47	14	22.05
NC_002946.2	RefSeq	exon	2089572	2090918	+	NGO2107	318	84	401	103.42	265	83.47	230	90.37
NC_002946.2	RefSeq	exon	2090831	2091019	-	NGO2108	3	5.65	2	3.68	0	0	0	0
NC_002946.2	RefSeq	exon	2091811	2094240	-	NGO2109	20	2.93	36	5.15	14	2.44	18	3.92
NC_002946.2	RefSeq	exon	2095595	2097208	+	NGO2111	165	36.37	89	19.16	90	23.66	74	24.26
NC_002946.2	RefSeq	exon	2097269	2099158	-	NGO2112	685	128.96	643	118.19	461	103.49	193	54.04
NC_002946.2	RefSeq	exon	2099285	2100214	+	NGO2113	204	78.05	128	47.82	224	102.19	73	41.54
NC_002946.2	RefSeq	exon	2102863	2103723	+	NGO2116	630	260.34	1130	455.95	575	283.35	662	406.91
NC_002946.2	RefSeq	exon	2103771	2104547	+	NGO2117	340	155.69	676	302.25	255	139.24	296	201.61
NC_002946.2	RefSeq	exon	2104529	2105092	+	NGO2118	198	124.91	357	219.9	165	124.13	102	95.71
NC_002946.2	RefSeq	exon	2105123	2105713	+	NGO2119	287	172.78	410	241.01	266	190.96	128	114.62
NC_002946.2	RefSeq	exon	2105764	2106042	+	NGO2120	65	82.89	107	133.24	47	71.47	25	47.42
NC_002946.2	RefSeq	exon	2106039	2106872	+	NGO2121	221	94.28	228	94.98	217	110.4	102	64.73
NC_002946.2	RefSeq	exon	2106877	2107359	+	NGO2122	203	149.54	339	243.84	184	161.63	128	140.25
NC_002946.2	RefSeq	exon	2107359	2107742	+	NGO2123	33	30.58	37	33.47	27	29.83	30	41.35
NC_002946.2	RefSeq	exon	2107739	2108227	+	NGO2124	59	42.93	49	34.81	37	32.1	26	28.14
NC_002946.2	RefSeq	exon	2108308	2108826	-	NGO2125	70	47.99	159	106.43	53	43.33	166	169.27
NC_002946.2	RefSeq	exon	2108958	2109173	+	NGO2126	1142	1881.15	1362	2190.63	836	1642.14	178	436.12
NC_002946.2	RefSeq	exon	2109425	2110066	+	NGO2127	1274	706.07	2093	1132.61	1115	736.88	1144	943.04
NC_002946.2	RefSeq	exon	2110212	2111888	+	NGO2128	278	58.98	233	48.27	216	54.65	162	51.12
NC_002946.2	RefSeq	exon	2112095	2112700	+	NGO2130	198	116.25	411	235.62	254	177.84	320	279.46
NC_002946.2	RefSeq	exon	2112772	2113164	+	NGO2131	157	142.14	36	31.82	95	102.56	21	28.28
NC_002946.2	RefSeq	exon	2113212	2113397	+	NGO2132	73	139.64	25	46.7	41	93.52	8	22.76
NC_002946.2	RefSeq	exon	2113363	2113905	-	NGO2133	576	377.43	697	445.94	357	278.95	387	377.18
NC_002946.2	RefSeq	exon	2113941	2114153	-	NGO2134	7038	11756.6	2172	3542.63	2706	5390.2	678	1684.58
NC_002946.2	RefSeq	exon	2114442	2116292	-	NGO2135	295	56.71	400	75.08	320	73.35	235	67.19
NC_002946.2	RefSeq	exon	2116331	2116516	+	NGO2136	0	0	2	3.74	1	2.28	1	2.85
NC_002946.2	RefSeq	exon	2116669	2117406	+	NGO2137	188	90.64	160	75.32	112	64.39	113	81.03
NC_002946.2	RefSeq	exon	2117408	2118094	+	NGO2138	117	60.6	114	57.65	81	50.02	42	32.35
NC_002946.2	RefSeq	exon	2118253	2119119	+	NGO2139	1238	508.06	1074	430.36	1286	629.33	570	347.93
NC_002946.2	RefSeq	exon	2119182	2119754	-	NGO2140	72	44.71	126	76.39	33	24.44	49	45.26
NC_002946.2	RefSeq	exon	2119909	2120769	+	NGO2141	528	218.19	1502	606.05	509	250.83	1234	758.5
NC_002946.2	RefSeq	exon	2120817	2121239	-	NGO2142	32	26.92	60	49.28	16	16.05	35	43.79
NC_002946.2	RefSeq	exon	2121443	2121796	+	NGO2143	221	222.13	430	422	216	258.89	203	303.48
NC_002946.2	RefSeq	exon	2121786	2122652	+	NGO2144	1860	763.32	2194	879.15	1721	842.21	916	559.14
NC_002946.2	RefSeq	exon	2122709	2122945	+	NGO2145	2304	3458.96	1423	2085.94	2439	4366.37	555	1239.33
NC_002946.2	RefSeq	exon	2123015	2123485	+	NGO2146	2976	2248.14	1849	1363.83	2895	2607.86	763	857.32
NC_002946.2	RefSeq	exon	2123490	2124023	+	NGO2147	4457	2969.7	3181	2069.51	3999	3177.36	1022	1012.86
NC_002946.2	RefSeq	exon	2124034	2125581	+	NGO2148	14675	3373.02	6420	1440.82	13272	3637.66	1794	613.33
NC_002946.2	RefSeq	exon	2125606	2126481	+	NGO2149	7302	2965.85	3512	1392.82	5550	2688.1	1292	780.55
NC_002946.2	RefSeq	exon	2126519	2127916	+	NGO2150	9207	2343.27	3973	987.32	9568	2903.83	1362	515.6
NC_002946.2	RefSeq	exon	2127927	2128349	+	NGO2151	2195	1846.31	912	749.03	2077	2083.3	274	342.81
NC_002946.2	RefSeq	exon	2128521	2129417	+	NGO2153	386	153.11	465	180.1	366	173.12	269	158.71
NC_002946.2	RefSeq	exon	2129534	2131597	+	NGO2154	1192	205.48	898	151.15	1069	219.75	336	86.15
NC_002946.2	RefSeq	exon	2132700	2133539	+	NGO2156	370	156.72	331	136.9	298	150.52	216	136.09
NC_002946.2	RefSeq	exon	2134535	2135551	+	NGO2158	317	110.9	303	103.51	290	120.99	194	100.95
NC_002946.2	RefSeq	exon	2135570	2136412	+	NGO2159	783	330.48	593	244.38	544	273.8	324	203.4
NC_002946.2	RefSeq	exon	2136608	2137333	-	NGO2160	56	27.44	62	29.67	50	29.22	36	26.24
NC_002946.2	RefSeq	exon	2137437	2138231	+	NGO2161	399	178.57	649	283.61	325	173.45	318	211.69
NC_002946.2	RefSeq	exon	2138449	2138934	-	NGO2162	65	47.59	45	32.17	60	52.38	3	3.27
NC_002946.2	RefSeq	exon	2138999	2139745	-	NGO2163	1654	787.82	921	428.34	1537	872.99	360	255.05
NC_002946.2	RefSeq	exon	2139807	2141372	-	NGO2164	1843	418.74	1426	316.35	1664	450.84	664	224.4
NC_002946.2	RefSeq	exon	2141472	2143340	-	NGO2165	880	167.53	699	129.93	645	146.42	376	106.47
NC_002946.2	RefSeq	exon	2143479	2144405	-	NGO2166	165	63.33	122	45.72	191	87.42	56	31.97
NC_002946.2	RefSeq	exon	2144431	2144802	-	NGO2167	71	67.91	43	40.16	43	49.04	11	15.65
NC_002946.2	RefSeq	exon	2144849	2145811	-	NGO2168	711	262.7	756	272.73	808	355.99	593	325.89
NC_002946.2	RefSeq	exon	2146659	2146910	-	NGO2170	47	66.36	47	64.8	18	30.31	36	75.6
NC_002946.2	RefSeq	exon	2147048	2148094	-	NGO2171	66	22.43	77	25.55	60	24.31	42	21.23
NC_002946.2	RefSeq	exon	2148184	2148711	-	NGO2172	127	85.58	210	138.18	110	88.39	144	144.33
NC_002946.2	RefSeq	exon	2148886	2149065	-	NGO2173	169	334.06	409	789.4	140	330	156	458.66
NC_002946.2	RefSeq	exon	2149099	2149599	-	NGO2174	1180	838.02	2537	1759.25	807	683.43	860	908.45
NC_002946.2	RefSeq	exon	2149747	2150337	+	NGO2175	184	110.78	498	292.74	208	149.32	234	209.54
NC_002946.2	RefSeq	exon	2150090	2151172	-	NGO2176	2	0.66	5	1.6	1	0.39	1	0.49
[truncated: 10 more rows]
